# Supplementary material for: Surface-immobilized cross-linked cationic polyelectrolyte enables CO2 reduction with metal cation-free acidic electrolyte
Source: Nat Commun. 2023 Sep 13;14:5640. doi: 10.1038/s41467-023-41396-2 (PMC10499993; doi:10.1038/s41467-023-41396-2)
Supplement: Supplementary file 3 — Source Data [file 41467_2023_41396_MOESM3_ESM.xlsx]

## Sheet: Figure 2
	Figure 2
	Figure 2a	FE of CO						Figure 2c	pH					Figure 2d
	Time (hour)	H2SO4, bare	H2SO4, Sustainion	H2SO4, PDDA	H2SO4, c-PDDA	H2SO4-K2SO4, bare		Time (hour)	H2SO4, catholyte	H2SO4, anolyte	H2SO4-K2SO4, catholyte	H2SO4-K2SO4, anolyte			Mass of electrolyte permeating the GDE (mg cm-2)	Standard deviation
	0.25	0	1.4	2.2	87	92		0	0.99	0.99	1.55	1.55		H2SO4-K2SO4	43	17
	0.5	0	1.3	0.8	86	90		1	1.05	1.07	1.84	1.32		H2SO4	1.1	0.4
	1				87	83		2	0.99	1.04	2.27	1.13
	2				87	79		3	1.02	1.06	3.68	1.06
	3				88	67		4	1.04	1.1	5.98	0.97
	4				83	58		5	1.04	1.12	6.45	0.92
	5				86	53		6	1.09	1.12	6.54	0.89
	6				84	54		7	1.02	1.11	6.64	0.86
	7				88	55		8	0.99	1.08	6.73	0.85
	8				89	54		9	0.98	1.09	6.76	0.84
	9				89	47		10	0.99	1.08	6.85	0.8
	10				81	43
	11				81
	12				89
	13				89
	14				89
	15				89
	16				89
	17				81
	18				86
	19				86
	20				84
	21				83
	22				79
	23				77
	24				81
	25				81
	26				80
	27				81
	28				81
	29				81
	30				81
	31				82
	32				81
	33				81
	34				81
	35				81
	36				81

## Sheet: Figure 3
	Figure 3
	Figure 3a								Figure 3b
	Current density (mA cm-2)	FE% of CO	Standard deviation	FE% of H2	Standard deviation	Potential (V vs SHE)	Standard deviation		Current density (mA cm-2)	FE% of formic acid	Standard deviation	FE% of CO	Standard deviation	FE% of H2	Standard deviation	Potential (V vs SHE)	Standard deviation
	50	81	9.16515	16	7	-1.49667	0.02082		50	55.6667	5.03322	16.6667	4.50925	15.6667	8.32666	-1.38292	0.04768
	100	95	2.64575	3.33	1.155	-1.57	0.04		100	66.6667	1.1547	11.3333	3.05505	12.3333	3.78594	-1.57533	0.07016
	200	90.3333	4.16333	5.667	3.786	-1.81467	0.09811		200	76	2.64575	8.66667	2.3094	8	4.3589	-1.842	0.08493
	300	82	3.60555	9.333	0.577	-1.95633	0.05916		300	75	4.3589	8	1.73205	9.66667	6.1101	-1.94017	0.05528

## Sheet: Figure 4
	Figure 4
	Figure 4a	unit: μA								Figure 4b	unit: μA
	Potential (V vs SHE)	HOTf, bare	HOTf, c-PDDA	HOTf, Sustainion	HOTf, PTFE	HOTf, Nafion	KOTf, bare	HOTf+KOTf, bare		HOTf, c-PDDA	0.025
	-0.403	-0.009	-0.002	-0.009	-0.002	-0.019	-0.005	-0.009		HOTf, Sustainion	0.051
	-0.413	-0.009	-0.002	-0.009	-0.002	-0.016	-0.005	-0.009		HOTf+KOTf, bare	0.084
	-0.423	-0.009	-0.002	-0.008	-0.002	-0.014	-0.004	-0.009		HOTf, PTFE	0.25
	-0.433	-0.009	-0.002	-0.008	-0.002	-0.013	-0.005	-0.009		HOTf, bare	0.62
	-0.443	-0.009	-0.002	-0.008	-0.003	-0.013	-0.005	-0.009		HOTf, Nafion	1.06
	-0.453	-0.009	-0.002	-0.008	-0.003	-0.012	-0.005	-0.01
	-0.463	-0.009	-0.003	-0.009	-0.003	-0.013	-0.005	-0.01
	-0.473	-0.009	-0.003	-0.009	-0.004	-0.013	-0.005	-0.01
	-0.483	-0.009	-0.003	-0.009	-0.004	-0.013	-0.005	-0.01
	-0.493	-0.009	-0.003	-0.009	-0.005	-0.013	-0.005	-0.01
	-0.503	-0.009	-0.003	-0.009	-0.006	-0.013	-0.005	-0.01
	-0.513	-0.011	-0.004	-0.01	-0.006	-0.014	-0.005	-0.01
	-0.523	-0.011	-0.004	-0.01	-0.008	-0.014	-0.005	-0.01
	-0.533	-0.011	-0.004	-0.01	-0.009	-0.016	-0.005	-0.01
	-0.543	-0.011	-0.004	-0.011	-0.011	-0.017	-0.005	-0.01
	-0.553	-0.012	-0.004	-0.011	-0.013	-0.017	-0.005	-0.011
	-0.563	-0.012	-0.005	-0.012	-0.015	-0.018	-0.005	-0.011
	-0.573	-0.013	-0.005	-0.012	-0.017	-0.021	-0.005	-0.011
	-0.583	-0.014	-0.005	-0.013	-0.019	-0.022	-0.006	-0.011
	-0.593	-0.017	-0.006	-0.014	-0.022	-0.026	-0.005	-0.012
	-0.603	-0.019	-0.006	-0.014	-0.024	-0.028	-0.005	-0.012
	-0.613	-0.022	-0.006	-0.015	-0.027	-0.033	-0.006	-0.013
	-0.623	-0.026	-0.006	-0.016	-0.03	-0.039	-0.006	-0.014
	-0.633	-0.032	-0.007	-0.017	-0.032	-0.046	-0.006	-0.014
	-0.643	-0.038	-0.007	-0.017	-0.035	-0.054	-0.006	-0.016
	-0.653	-0.046	-0.007	-0.018	-0.038	-0.064	-0.006	-0.017
	-0.663	-0.055	-0.008	-0.019	-0.04	-0.075	-0.006	-0.019
	-0.673	-0.067	-0.008	-0.02	-0.043	-0.089	-0.006	-0.02
	-0.683	-0.079	-0.008	-0.021	-0.046	-0.105	-0.006	-0.022
	-0.693	-0.094	-0.009	-0.021	-0.048	-0.124	-0.006	-0.025
	-0.703	-0.111	-0.009	-0.022	-0.051	-0.144	-0.006	-0.027
	-0.713	-0.129	-0.009	-0.023	-0.054	-0.166	-0.006	-0.03
	-0.723	-0.148	-0.009	-0.024	-0.057	-0.19	-0.006	-0.033
	-0.733	-0.168	-0.009	-0.024	-0.06	-0.215	-0.006	-0.036
	-0.743	-0.187	-0.009	-0.025	-0.063	-0.241	-0.006	-0.039
	-0.753	-0.207	-0.01	-0.026	-0.067	-0.268	-0.006	-0.042
	-0.763	-0.227	-0.01	-0.026	-0.071	-0.296	-0.006	-0.045
	-0.773	-0.246	-0.01	-0.027	-0.075	-0.324	-0.006	-0.048
	-0.783	-0.265	-0.01	-0.027	-0.079	-0.354	-0.006	-0.051
	-0.793	-0.282	-0.01	-0.028	-0.084	-0.383	-0.006	-0.055
	-0.803	-0.299	-0.01	-0.029	-0.089	-0.41	-0.006	-0.058
	-0.813	-0.314	-0.01	-0.029	-0.095	-0.439	-0.006	-0.06
	-0.823	-0.329	-0.01	-0.029	-0.101	-0.465	-0.006	-0.063
	-0.833	-0.344	-0.01	-0.03	-0.108	-0.491	-0.006	-0.065
	-0.843	-0.358	-0.01	-0.03	-0.116	-0.516	-0.006	-0.068
	-0.853	-0.372	-0.01	-0.031	-0.123	-0.537	-0.006	-0.07
	-0.863	-0.384	-0.01	-0.031	-0.131	-0.558	-0.006	-0.071
	-0.873	-0.397	-0.01	-0.031	-0.14	-0.577	-0.006	-0.073
	-0.883	-0.408	-0.01	-0.032	-0.148	-0.593	-0.006	-0.074
	-0.893	-0.418	-0.01	-0.032	-0.157	-0.608	-0.006	-0.075
	-0.903	-0.429	-0.011	-0.033	-0.165	-0.621	-0.006	-0.076
	-0.913	-0.438	-0.011	-0.033	-0.174	-0.633	-0.006	-0.077
	-0.923	-0.446	-0.011	-0.034	-0.182	-0.643	-0.006	-0.077
	-0.933	-0.454	-0.011	-0.034	-0.19	-0.652	-0.006	-0.078
	-0.943	-0.46	-0.011	-0.035	-0.198	-0.661	-0.006	-0.078
	-0.953	-0.466	-0.011	-0.035	-0.205	-0.669	-0.006	-0.078
	-0.963	-0.471	-0.011	-0.036	-0.211	-0.678	-0.006	-0.078
	-0.973	-0.478	-0.011	-0.036	-0.217	-0.688	-0.006	-0.078
	-0.983	-0.483	-0.012	-0.037	-0.221	-0.699	-0.006	-0.078
	-0.993	-0.489	-0.012	-0.037	-0.225	-0.713	-0.006	-0.079
	-1.003	-0.496	-0.012	-0.038	-0.229	-0.727	-0.006	-0.079
	-1.013	-0.504	-0.012	-0.039	-0.232	-0.745	-0.006	-0.078
	-1.023	-0.511	-0.012	-0.039	-0.235	-0.766	-0.006	-0.078
	-1.033	-0.52	-0.013	-0.039	-0.237	-0.78	-0.006	-0.078
	-1.043	-0.529	-0.013	-0.04	-0.239	-0.798	-0.006	-0.078
	-1.053	-0.539	-0.014	-0.04	-0.24	-0.807	-0.006	-0.079
	-1.063	-0.546	-0.014	-0.041	-0.242	-0.819	-0.006	-0.079
	-1.073	-0.555	-0.015	-0.041	-0.243	-0.83	-0.006	-0.079
	-1.083	-0.562	-0.015	-0.042	-0.244	-0.844	-0.006	-0.08
	-1.093	-0.57	-0.016	-0.042	-0.245	-0.859	-0.006	-0.08
	-1.103	-0.577	-0.017	-0.043	-0.245	-0.875	-0.006	-0.08
	-1.113	-0.583	-0.018	-0.043	-0.246	-0.893	-0.006	-0.08
	-1.123	-0.588	-0.018	-0.043	-0.246	-0.913	-0.006	-0.08
	-1.133	-0.595	-0.019	-0.044	-0.247	-0.936	-0.006	-0.08
	-1.143	-0.598	-0.02	-0.044	-0.247	-0.957	-0.006	-0.081
	-1.153	-0.603	-0.02	-0.044	-0.247	-0.979	-0.007	-0.081
	-1.163	-0.607	-0.021	-0.044	-0.247	-1	-0.007	-0.082
	-1.173	-0.61	-0.022	-0.045	-0.248	-1.02	-0.007	-0.082
	-1.183	-0.613	-0.022	-0.045	-0.248	-1.039	-0.007	-0.082
	-1.193	-0.614	-0.022	-0.045	-0.248	-1.055	-0.008	-0.082
	-1.203	-0.617	-0.023	-0.045	-0.248	-1.07	-0.008	-0.083
	-1.213	-0.618	-0.023	-0.045	-0.248	-1.081	-0.008	-0.083
	-1.223	-0.619	-0.023	-0.046	-0.249	-1.09	-0.008	-0.083
	-1.233	-0.621	-0.023	-0.046	-0.249	-1.098	-0.008	-0.083
	-1.243	-0.621	-0.023	-0.046	-0.249	-1.101	-0.009	-0.084
	-1.253	-0.621	-0.023	-0.046	-0.25	-1.104	-0.009	-0.084
	-1.263	-0.622	-0.023	-0.046	-0.25	-1.106	-0.009	-0.084
	-1.273	-0.622	-0.023	-0.047	-0.25	-1.105	-0.01	-0.084
	-1.283	-0.622	-0.023	-0.047	-0.25	-1.104	-0.011	-0.085
	-1.293	-0.622	-0.024	-0.047	-0.251	-1.101	-0.011	-0.085
	-1.303	-0.622	-0.024	-0.047	-0.251	-1.098	-0.013	-0.085
	-1.313	-0.622	-0.024	-0.047	-0.251	-1.091	-0.013	-0.085
	-1.323	-0.622	-0.024	-0.047	-0.252	-1.088	-0.014	-0.085
	-1.333	-0.622	-0.024	-0.048	-0.252	-1.083	-0.016	-0.085
	-1.343	-0.622	-0.024	-0.048	-0.252	-1.078	-0.017	-0.086
	-1.353	-0.622	-0.024	-0.049	-0.252	-1.071	-0.018	-0.086
	-1.363	-0.622	-0.024	-0.049	-0.253	-1.066	-0.02	-0.086
	-1.373	-0.622	-0.024	-0.05	-0.253	-1.06	-0.022	-0.086
	-1.383	-0.622	-0.025	-0.05	-0.253	-1.054	-0.024	-0.086
	-1.393	-0.622	-0.025	-0.051	-0.253	-1.049	-0.026	-0.086
	-1.403	-0.622	-0.025	-0.051	-0.254	-1.043	-0.029	-0.086
	-1.413	-0.622	-0.025	-0.052	-0.254	-1.038	-0.031	-0.086
	-1.423	-0.623	-0.026	-0.053	-0.255	-1.033	-0.034	-0.087
	-1.433	-0.623	-0.026	-0.054	-0.255	-1.027	-0.037	-0.087
	-1.443	-0.623	-0.027	-0.055	-0.255	-1.022	-0.041	-0.088
	-1.453	-0.623	-0.027	-0.056	-0.256	-1.016	-0.044	-0.088
	-1.463	-0.623	-0.028	-0.057	-0.256	-1.012	-0.048	-0.089
	-1.473	-0.623	-0.029	-0.058	-0.257	-1.01	-0.052	-0.09
	-1.483	-0.623	-0.03	-0.06	-0.257	-1.006	-0.057	-0.091
	-1.493	-0.623	-0.031	-0.061	-0.258	-1.004	-0.062	-0.094
	-1.503	-0.623	-0.032	-0.062	-0.258	-1.002	-0.067	-0.095
	-1.513	-0.624	-0.033	-0.064	-0.259	-1.002	-0.072	-0.099
	-1.523	-0.624	-0.034	-0.066	-0.259	-1.002	-0.077	-0.101
	-1.533	-0.624	-0.036	-0.068	-0.26	-1.004	-0.084	-0.104
	-1.543	-0.624	-0.037	-0.07	-0.261	-1.008	-0.089	-0.11
	-1.553	-0.624	-0.039	-0.072	-0.261	-1.014	-0.096	-0.113
	-1.563	-0.626	-0.041	-0.074	-0.262	-1.022	-0.102	-0.121
	-1.573	-0.626	-0.043	-0.077	-0.263	-1.03	-0.108	-0.126
	-1.583	-0.626	-0.044	-0.079	-0.263	-1.029	-0.116	-0.13
	-1.593	-0.627	-0.046	-0.082	-0.264	-1.027	-0.123	-0.14
	-1.603	-0.627	-0.048	-0.085	-0.265	-1.01	-0.131	-0.146
	-1.613	-0.628	-0.051	-0.088	-0.265	-1.024	-0.14	-0.157
	-1.623	-0.628	-0.053	-0.091	-0.266	-1.033	-0.149	-0.163
	-1.633	-0.629	-0.055	-0.095	-0.267	-1.002	-0.159	-0.169
	-1.643	-0.629	-0.058	-0.099	-0.268	-1.014	-0.169	-0.182
	-1.653	-0.631	-0.06	-0.103	-0.269	-1.04	-0.181	-0.189
	-1.663	-0.632	-0.063	-0.108	-0.27	-1.069	-0.195	-0.204
	-1.673	-0.632	-0.066	-0.112	-0.272	-1.101	-0.209	-0.211
	-1.683	-0.633	-0.069	-0.117	-0.273	-1.136	-0.225	-0.218
	-1.693	-0.634	-0.072	-0.122	-0.275	-1.172	-0.243	-0.232
	-1.703	-0.636	-0.075	-0.128	-0.278	-1.206	-0.264	-0.24
	-1.713	-0.638	-0.079	-0.134	-0.28	-1.236	-0.291	-0.254
	-1.723	-0.639	-0.082	-0.14	-0.284	-1.207	-0.317	-0.262
	-1.733	-0.642	-0.086	-0.146	-0.288	-1.208	-0.346	-0.269
	-1.743	-0.641	-0.09	-0.153	-0.292	-1.235	-0.377	-0.284
	-1.753	-0.642	-0.094	-0.16	-0.297	-1.264	-0.408	-0.292
	-1.763	-0.646	-0.098	-0.168	-0.302	-1.309	-0.444	-0.307
	-1.773	-0.656	-0.103	-0.176	-0.308	-1.354	-0.484	-0.315
	-1.783	-0.669	-0.108	-0.184	-0.313	-1.406	-0.529	-0.323
	-1.793	-0.687	-0.113	-0.193	-0.319	-1.466	-0.578	-0.338
	-1.803	-0.712	-0.118	-0.202	-0.326	-1.53	-0.621	-0.346
	-1.813	-0.743	-0.123	-0.212	-0.334	-1.592	-0.675	-0.361
	-1.823	-0.781	-0.129	-0.222	-0.346	-1.64	-0.735	-0.369
	-1.833	-0.826	-0.136	-0.233	-0.361	-1.709	-0.786	-0.376
	-1.843	-0.88	-0.142	-0.244	-0.381	-1.766	-0.855	-0.391
	-1.853	-0.939	-0.149	-0.255	-0.403	-1.823	-0.923	-0.399
	-1.863	-1.006	-0.157	-0.267	-0.427	-1.904	-0.987	-0.414
	-1.873	-1.08	-0.166	-0.279	-0.453	-1.982	-1.072	-0.421
	-1.883	-1.161	-0.174	-0.292	-0.482	-2.302	-1.182	-0.429
	-1.893	-1.244	-0.183	-0.306	-0.514	-2.343	-1.304	-0.444
	-1.903	-1.333	-0.193	-0.319	-0.549	-2.365	-1.454	-0.451

## Sheet: Figure 5
	Figure 5
	Figure 5b	Migration rate of H+ (μmol cm-2 s-1)		Figure 5c	Potential (V vs PZC)					Figure 5d	pH at OHP
	ρP = -100	1.09592		Distance from OHP (μm)	ρP = -100	ρP = 0	ρP = +100	ρP = +300		Potential (V vs SHE)	ρP = -100	ρP = 0	ρP = +100	ρP = +300	With K+ no polymer
	ρP = 0	0.55554		0	-1.07799	-1.05675	-0.97435	-0.80515		-0.55	1.03336	2.00001	2.89788	3.54523	2
	ρP = +100	0.00196		0.0001	-1.04494	-1.02015	-0.91997	-0.7183		-0.6	0.55095	1.2892	2.33271	3.08842	1.40145
	ρP = +300	0.000259978		0.0002	-1.0146	-0.98767	-0.86704	-0.63569		-0.65	0.15517	0.66091	1.7488	2.62071	0.89049
	With K+ no polymer	0.00232		0.0003	-0.98695	-0.95924	-0.81552	-0.55731		-0.7	-0.13421	0.17592	1.17123	2.15982	0.50576
				0.0004	-0.962	-0.93478	-0.76542	-0.48317		-0.75	-0.31641	-0.14628	0.68411	1.78091	0.24417
				0.0005	-0.93972	-0.91405	-0.71673	-0.41326		-0.8	-0.41312	-0.32982	0.4155	1.60377	0.08278
				0.0006	-0.92008	-0.89667	-0.66946	-0.34759		-0.85	-0.45623	-0.41966	0.36182	1.61649	-0.00655
				0.0007	-0.903	-0.88216	-0.62361	-0.28616		-0.9	-0.4727	-0.4579	0.39809	1.70437	-0.04809
				0.0008	-0.88836	-0.86997	-0.57918	-0.22896		-0.95	-0.47828	-0.47248	0.45417	1.80791	-0.05793
				0.0009	-0.87597	-0.85963	-0.53616	-0.176		-1	-0.48004	-0.47764	0.51244	1.9114	-0.04127
				0.001	-0.86561	-0.85074	-0.49456	-0.12728		-1.05	-0.48057	-0.47942	0.56959	2.01182	0.00917
				0.0011	-0.85718	-0.84299	-0.45453	-0.08279		-1.1	-0.48073	-0.48004	0.62514	2.10881	0.10857
				0.0012	-0.85008	-0.83616	-0.41576	-0.04254		-1.15	-0.48077	-0.48027	0.67913	2.20259	0.28355
				0.0013	-0.84425	-0.83005	-0.37842	-0.00652		-1.2	-0.4808	-0.48035	0.73161	2.29344	0.52626
				0.0014	-0.83946	-0.82455	-0.34248	0.02528		-1.25	-0.4808	-0.48038	0.7827	2.38162	0.82013
				0.0015	-0.83554	-0.81955	-0.30797	0.05289		-1.3	-0.4808	-0.4804	0.83248	2.46733	1.14521
				0.0016	-0.83233	-0.81497	-0.27487	0.07639		-1.35	-0.4808	-0.48041	0.88107	2.55078	1.48636
				0.0017	-0.82969	-0.81074	-0.24319	0.09595		-1.4	-0.4808	-0.48042	0.92849	2.63216	1.83511
				0.0018	-0.82753	-0.80683	-0.21292	0.11188		-1.45	-0.4808	-0.48042	0.97482	2.71157	2.18736
				0.0019	-0.82575	-0.80318	-0.18407	0.12461		-1.5	-0.4808	-0.48042	1.02017	2.78917	2.5412
				0.002	-0.82429	-0.79976	-0.15664	0.13463		-1.55	-0.4808	-0.48044	1.06456	2.86509	2.89579
				0.0021	-0.82309	-0.79654	-0.13062	0.14246		-1.6	-0.4808	-0.48044	1.10805	2.93942	3.25074
				0.0022	-0.8221	-0.79351	-0.10602	0.14854		-1.65	-0.4808	-0.48045	1.15069	3.01223	3.60576
				0.0023	-0.82129	-0.79064	-0.08283	0.15326		-1.7	-0.4808	-0.48045	1.19251	3.08366	3.96094
				0.0024	-0.82061	-0.78792	-0.06106	0.15692		-1.75	-0.4808	-0.48045	1.23358	3.15376	4.31621
				0.0025	-0.82006	-0.78533	-0.04071	0.15975		-1.8	-0.4808	-0.48045	1.27392	3.22259	4.67158
				0.0026	-0.8196	-0.78286	-0.02176	0.16196		-1.85	-0.4808	-0.48047	1.31357	3.29025	5.02702
				0.0027	-0.81923	-0.7805	-0.00423	0.16367		-1.9	-0.4808	-0.48047	1.35256	3.35676	5.38255
				0.0028	-0.81891	-0.77824	0.0119	0.16501
				0.0029	-0.81866	-0.77606	0.02663	0.16605
				0.003	-0.81845	-0.77398	0.04	0.16686
				0.0031	-0.81827	-0.77197	0.05201	0.16749
				0.0032	-0.81813	-0.77003	0.06271	0.16798
				0.0033	-0.81801	-0.76816	0.07217	0.16837
				0.0034	-0.81791	-0.76635	0.08043	0.16867
				0.0035	-0.81783	-0.7646	0.08759	0.1689
				0.0036	-0.81776	-0.7629	0.09374	0.16908
				0.0037	-0.8177	-0.76126	0.09897	0.16923
				0.0038	-0.81766	-0.75966	0.10339	0.16934
				0.0039	-0.81762	-0.75811	0.1071	0.16943
				0.004	-0.81759	-0.7566	0.1102	0.1695
				0.0041	-0.81756	-0.75512	0.11277	0.16955
				0.0042	-0.81754	-0.75369	0.1149	0.16959
				0.0043	-0.81752	-0.75229	0.11665	0.16962
				0.0044	-0.81751	-0.75093	0.11809	0.16965
				0.0045	-0.81749	-0.7496	0.11927	0.16967
				0.0046	-0.81748	-0.74829	0.12024	0.16968
				0.0047	-0.81748	-0.74702	0.12102	0.1697
				0.0048	-0.81747	-0.74578	0.12167	0.16971
				0.0049	-0.81746	-0.74456	0.12219	0.16971
				0.005	-0.81746	-0.74336	0.12262	0.16972
				0.0051	-0.81746	-0.74219	0.12296	0.16972
				0.0052	-0.81745	-0.74105	0.12325	0.16973
				0.0053	-0.81745	-0.73992	0.12348	0.16973
				0.0054	-0.81745	-0.73882	0.12366	0.16973
				0.0055	-0.81745	-0.73773	0.12381	0.16973
				0.0056	-0.81744	-0.73667	0.12394	0.16974
				0.0057	-0.81744	-0.73562	0.12404	0.16974
				0.0058	-0.81744	-0.73459	0.12412	0.16974
				0.0059	-0.81744	-0.73358	0.12418	0.16974
				0.006	-0.81744	-0.73258	0.12424	0.16974
				0.0061	-0.81744	-0.7316	0.12428	0.16974
				0.0062	-0.81744	-0.73064	0.12432	0.16974
				0.0063	-0.81744	-0.72969	0.12435	0.16974
				0.0064	-0.81744	-0.72875	0.12437	0.16974
				0.0065	-0.81744	-0.72783	0.12439	0.16974
				0.0066	-0.81744	-0.72692	0.1244	0.16974
				0.0067	-0.81744	-0.72602	0.12442	0.16974
				0.0068	-0.81744	-0.72514	0.12443	0.16974
				0.0069	-0.81744	-0.72427	0.12443	0.16974
				0.007	-0.81744	-0.72341	0.12444	0.16974
				0.0071	-0.81744	-0.72256	0.12445	0.16974
				0.0072	-0.81744	-0.72172	0.12445	0.16974
				0.0073	-0.81744	-0.72089	0.12445	0.16974
				0.0074	-0.81744	-0.72007	0.12446	0.16974
				0.0075	-0.81744	-0.71926	0.12446	0.16974
				0.0076	-0.81744	-0.71846	0.12446	0.16974
				0.0077	-0.81744	-0.71767	0.12446	0.16974
				0.0078	-0.81744	-0.71689	0.12446	0.16974
				0.0079	-0.81744	-0.71611	0.12447	0.16974
				0.008	-0.81744	-0.71535	0.12447	0.16974
				0.0081	-0.81744	-0.71459	0.12447	0.16974
				0.0082	-0.81744	-0.71384	0.12447	0.16974
				0.0083	-0.81744	-0.7131	0.12447	0.16974
				0.0084	-0.81744	-0.71237	0.12447	0.16974
				0.0085	-0.81744	-0.71164	0.12447	0.16974
				0.0086	-0.81744	-0.71092	0.12447	0.16974
				0.0087	-0.81743	-0.71021	0.12447	0.16974
				0.0088	-0.81743	-0.7095	0.12447	0.16974
				0.0089	-0.81743	-0.7088	0.12447	0.16974
				0.009	-0.81743	-0.70811	0.12447	0.16974
				0.0091	-0.81743	-0.70742	0.12447	0.16974
				0.0092	-0.81743	-0.70674	0.12447	0.16974
				0.0093	-0.81743	-0.70606	0.12447	0.16974
				0.0094	-0.81743	-0.70539	0.12447	0.16974
				0.0095	-0.81743	-0.70473	0.12447	0.16974
				0.0096	-0.81743	-0.70407	0.12447	0.16974
				0.0097	-0.81743	-0.70342	0.12447	0.16974
				0.0098	-0.81743	-0.70277	0.12447	0.16974
				0.0099	-0.81743	-0.70212	0.12447	0.16974
				0.01	-0.81743	-0.70149	0.12447	0.16974
				0.02	-0.81743	-0.65083	0.12447	0.16974
				0.03	-0.81742	-0.60965	0.12447	0.16974
				0.04	-0.81742	-0.57107	0.12447	0.16974
				0.05	-0.81741	-0.5339	0.12447	0.16974
				0.06	-0.81741	-0.49792	0.12447	0.16974
				0.07	-0.8174	-0.46312	0.12447	0.16974
				0.08	-0.81739	-0.42951	0.12447	0.16974
				0.09	-0.81739	-0.39714	0.12447	0.16974
				0.1	-0.81738	-0.36604	0.12447	0.16974
				0.11	-0.81738	-0.33628	0.12447	0.16974
				0.12	-0.81737	-0.30789	0.12447	0.16974
				0.13	-0.81736	-0.28096	0.12447	0.16974
				0.14	-0.81736	-0.25554	0.12447	0.16974
				0.15	-0.81735	-0.23171	0.12447	0.16974
				0.16	-0.81735	-0.20957	0.12447	0.16974
				0.17	-0.81734	-0.1892	0.12447	0.16974
				0.18	-0.81734	-0.1707	0.12447	0.16974
				0.19	-0.81733	-0.15412	0.12447	0.16974
				0.2	-0.81732	-0.13952	0.12447	0.16974
				0.21	-0.81732	-0.12687	0.12447	0.16974
				0.22	-0.81731	-0.11609	0.12447	0.16974
				0.23	-0.81731	-0.10702	0.12447	0.16974
				0.24	-0.8173	-0.09946	0.12447	0.16974
				0.25	-0.81729	-0.09318	0.12447	0.16974
				0.26	-0.81729	-0.08793	0.12447	0.16974
				0.27	-0.81728	-0.0835	0.12447	0.16974
				0.28	-0.81728	-0.07971	0.12447	0.16974
				0.29	-0.81727	-0.07643	0.12447	0.16974
				0.3	-0.81727	-0.07353	0.12447	0.16974
				0.31	-0.81726	-0.07094	0.12447	0.16974
				0.32	-0.81725	-0.0686	0.12447	0.16974
				0.33	-0.81725	-0.06646	0.12447	0.16974
				0.34	-0.81724	-0.0645	0.12447	0.16974
				0.35	-0.81724	-0.06267	0.12447	0.16974
				0.36	-0.81723	-0.06097	0.12447	0.16974
				0.37	-0.81723	-0.05937	0.12447	0.16974
				0.38	-0.81722	-0.05787	0.12447	0.16974
				0.39	-0.81721	-0.05646	0.12447	0.16974
				0.4	-0.81721	-0.05512	0.12447	0.16974
				0.41	-0.8172	-0.05384	0.12447	0.16974
				0.42	-0.8172	-0.05263	0.12447	0.16974
				0.43	-0.81719	-0.05147	0.12447	0.16974
				0.44	-0.81718	-0.05036	0.12447	0.16974
				0.45	-0.81718	-0.04929	0.12447	0.16974
				0.46	-0.81717	-0.04827	0.12447	0.16974
				0.47	-0.81717	-0.04729	0.12447	0.16974
				0.48	-0.81716	-0.04635	0.12447	0.16974
				0.49	-0.81716	-0.04543	0.12447	0.16974
				0.5	-0.81715	-0.04455	0.12447	0.16974
				0.51	-0.81714	-0.0437	0.12447	0.16974
				0.52	-0.81714	-0.04288	0.12447	0.16974
				0.53	-0.81713	-0.04208	0.12447	0.16974
				0.54	-0.81713	-0.0413	0.12447	0.16974
				0.55	-0.81712	-0.04055	0.12447	0.16974
				0.56	-0.81711	-0.03982	0.12447	0.16974
				0.57	-0.81711	-0.03911	0.12447	0.16974
				0.58	-0.8171	-0.03842	0.12447	0.16974
				0.59	-0.8171	-0.03775	0.12447	0.16974
				0.6	-0.81709	-0.03709	0.12447	0.16974
				0.61	-0.81709	-0.03645	0.12447	0.16974
				0.62	-0.81708	-0.03583	0.12447	0.16974
				0.63	-0.81707	-0.03522	0.12447	0.16974
				0.64	-0.81707	-0.03462	0.12447	0.16974
				0.65	-0.81706	-0.03404	0.12447	0.16974
				0.66	-0.81706	-0.03347	0.12447	0.16974
				0.67	-0.81705	-0.03292	0.12447	0.16974
				0.68	-0.81704	-0.03237	0.12447	0.16974
				0.69	-0.81704	-0.03184	0.12447	0.16974
				0.7	-0.81703	-0.03132	0.12447	0.16974
				0.71	-0.81703	-0.0308	0.12447	0.16974
				0.72	-0.81702	-0.0303	0.12447	0.16974
				0.73	-0.81702	-0.02981	0.12447	0.16974
				0.74	-0.81701	-0.02933	0.12447	0.16974
				0.75	-0.817	-0.02885	0.12447	0.16974
				0.76	-0.817	-0.02838	0.12447	0.16974
				0.77	-0.81699	-0.02793	0.12447	0.16974
				0.78	-0.81699	-0.02748	0.12447	0.16974
				0.79	-0.81698	-0.02704	0.12447	0.16974
				0.8	-0.81698	-0.0266	0.12447	0.16974
				0.81	-0.81697	-0.02617	0.12447	0.16974
				0.8101	-0.81697	-0.02617	0.12447	0.16974
				0.8102	-0.81697	-0.02617	0.12447	0.16974
				0.8103	-0.81697	-0.02616	0.12447	0.16974
				0.8104	-0.81697	-0.02616	0.12447	0.16974
				0.8105	-0.81697	-0.02615	0.12447	0.16974
				0.8106	-0.81697	-0.02615	0.12447	0.16974
				0.8107	-0.81697	-0.02614	0.12447	0.16974
				0.8108	-0.81697	-0.02614	0.12447	0.16974
				0.8109	-0.81697	-0.02614	0.12447	0.16974
				0.811	-0.81697	-0.02613	0.12447	0.16974
				0.8111	-0.81697	-0.02613	0.12447	0.16974
				0.8112	-0.81697	-0.02612	0.12447	0.16974
				0.8113	-0.81697	-0.02612	0.12447	0.16974
				0.8114	-0.81697	-0.02611	0.12447	0.16974
				0.8115	-0.81697	-0.02611	0.12447	0.16974
				0.8116	-0.81697	-0.02611	0.12447	0.16974
				0.8117	-0.81697	-0.0261	0.12447	0.16974
				0.8118	-0.81697	-0.0261	0.12447	0.16974
				0.8119	-0.81697	-0.02609	0.12447	0.16974
				0.812	-0.81697	-0.02609	0.12447	0.16974
				0.8121	-0.81697	-0.02609	0.12447	0.16974
				0.8122	-0.81697	-0.02608	0.12447	0.16974
				0.8123	-0.81697	-0.02608	0.12447	0.16974
				0.8124	-0.81697	-0.02607	0.12447	0.16974
				0.8125	-0.81697	-0.02607	0.12447	0.16974
				0.8126	-0.81697	-0.02606	0.12447	0.16974
				0.8127	-0.81697	-0.02606	0.12447	0.16974
				0.8128	-0.81697	-0.02606	0.12447	0.16974
				0.8129	-0.81697	-0.02605	0.12447	0.16974
				0.813	-0.81697	-0.02605	0.12447	0.16974
				0.8131	-0.81697	-0.02604	0.12447	0.16974
				0.8132	-0.81697	-0.02604	0.12447	0.16974
				0.8133	-0.81697	-0.02603	0.12447	0.16974
				0.8134	-0.81697	-0.02603	0.12447	0.16974
				0.8135	-0.81697	-0.02603	0.12447	0.16974
				0.8136	-0.81697	-0.02602	0.12447	0.16974
				0.8137	-0.81697	-0.02602	0.12447	0.16974
				0.8138	-0.81697	-0.02601	0.12447	0.16974
				0.8139	-0.81697	-0.02601	0.12447	0.16974
				0.814	-0.81697	-0.026	0.12447	0.16974
				0.8141	-0.81697	-0.026	0.12447	0.16974
				0.8142	-0.81697	-0.026	0.12447	0.16974
				0.8143	-0.81697	-0.02599	0.12447	0.16974
				0.8144	-0.81697	-0.02599	0.12447	0.16974
				0.8145	-0.81697	-0.02598	0.12447	0.16974
				0.8146	-0.81697	-0.02598	0.12447	0.16974
				0.8147	-0.81697	-0.02598	0.12447	0.16974
				0.8148	-0.81697	-0.02597	0.12447	0.16974
				0.8149	-0.81697	-0.02597	0.12447	0.16974
				0.815	-0.81697	-0.02596	0.12447	0.16974
				0.8151	-0.81697	-0.02596	0.12447	0.16974
				0.8152	-0.81697	-0.02595	0.12447	0.16974
				0.8153	-0.81697	-0.02595	0.12447	0.16974
				0.8154	-0.81697	-0.02595	0.12447	0.16974
				0.8155	-0.81697	-0.02594	0.12447	0.16974
				0.8156	-0.81697	-0.02594	0.12447	0.16974
				0.8157	-0.81697	-0.02593	0.12447	0.16974
				0.8158	-0.81697	-0.02593	0.12447	0.16974
				0.8159	-0.81697	-0.02593	0.12447	0.16974
				0.816	-0.81697	-0.02592	0.12447	0.16974
				0.8161	-0.81697	-0.02592	0.12447	0.16974
				0.8162	-0.81697	-0.02591	0.12447	0.16974
				0.8163	-0.81697	-0.02591	0.12447	0.16974
				0.8164	-0.81697	-0.0259	0.12447	0.16974
				0.8165	-0.81697	-0.0259	0.12447	0.16974
				0.8166	-0.81697	-0.0259	0.12447	0.16974
				0.8167	-0.81697	-0.02589	0.12447	0.16974
				0.8168	-0.81697	-0.02589	0.12447	0.16974
				0.8169	-0.81697	-0.02588	0.12447	0.16974
				0.817	-0.81697	-0.02588	0.12447	0.16974
				0.8171	-0.81697	-0.02587	0.12447	0.16974
				0.8172	-0.81697	-0.02587	0.12447	0.16974
				0.8173	-0.81697	-0.02587	0.12447	0.16974
				0.8174	-0.81697	-0.02586	0.12447	0.16974
				0.8175	-0.81696	-0.02586	0.12447	0.16974
				0.8176	-0.81696	-0.02585	0.12447	0.16974
				0.8177	-0.81696	-0.02585	0.12447	0.16974
				0.8178	-0.81696	-0.02585	0.12447	0.16974
				0.8179	-0.81696	-0.02584	0.12447	0.16974
				0.818	-0.81696	-0.02584	0.12447	0.16974
				0.8181	-0.81696	-0.02583	0.12447	0.16974
				0.8182	-0.81696	-0.02583	0.12447	0.16974
				0.8183	-0.81696	-0.02582	0.12447	0.16974
				0.8184	-0.81696	-0.02582	0.12447	0.16974
				0.8185	-0.81696	-0.02582	0.12447	0.16974
				0.8186	-0.81696	-0.02581	0.12447	0.16974
				0.8187	-0.81696	-0.02581	0.12447	0.16974
				0.8188	-0.81696	-0.0258	0.12447	0.16974
				0.8189	-0.81696	-0.0258	0.12447	0.16974
				0.819	-0.81696	-0.0258	0.12447	0.16974
				0.8191	-0.81696	-0.02579	0.12447	0.16974
				0.8192	-0.81696	-0.02579	0.12447	0.16974
				0.8193	-0.81696	-0.02578	0.12447	0.16974
				0.8194	-0.81696	-0.02578	0.12447	0.16974
				0.8195	-0.81696	-0.02577	0.12447	0.16974
				0.8196	-0.81696	-0.02577	0.12447	0.16974
				0.8197	-0.81696	-0.02577	0.12447	0.16974
				0.8198	-0.81696	-0.02576	0.12447	0.16974
				0.8199	-0.81696	-0.02576	0.12447	0.16974
				0.82	-0.81696	-0.02575	0.12447	0.16974
				0.8201	-0.81696	-0.02575	0.12447	0.16974
				0.8202	-0.81696	-0.02575	0.12447	0.16974
				0.8203	-0.81696	-0.02574	0.12447	0.16974
				0.8204	-0.81696	-0.02574	0.12447	0.16974
				0.8205	-0.81696	-0.02573	0.12447	0.16974
				0.8206	-0.81696	-0.02573	0.12447	0.16974
				0.8207	-0.81696	-0.02572	0.12447	0.16974
				0.8208	-0.81696	-0.02572	0.12447	0.16974
				0.8209	-0.81696	-0.02572	0.12447	0.16974
				0.821	-0.81696	-0.02571	0.12447	0.16974
				0.8211	-0.81696	-0.02571	0.12447	0.16974
				0.8212	-0.81696	-0.0257	0.12447	0.16974
				0.8213	-0.81696	-0.0257	0.12447	0.16974
				0.8214	-0.81696	-0.0257	0.12447	0.16974
				0.8215	-0.81696	-0.02569	0.12447	0.16974
				0.8216	-0.81696	-0.02569	0.12447	0.16974
				0.8217	-0.81696	-0.02568	0.12447	0.16974
				0.8218	-0.81696	-0.02568	0.12447	0.16974
				0.8219	-0.81696	-0.02567	0.12447	0.16974
				0.822	-0.81696	-0.02567	0.12447	0.16974
				0.8221	-0.81696	-0.02567	0.12447	0.16974
				0.8222	-0.81696	-0.02566	0.12447	0.16974
				0.8223	-0.81696	-0.02566	0.12447	0.16974
				0.8224	-0.81696	-0.02565	0.12447	0.16974
				0.8225	-0.81696	-0.02565	0.12447	0.16974
				0.8226	-0.81696	-0.02565	0.12447	0.16974
				0.8227	-0.81696	-0.02564	0.12447	0.16974
				0.8228	-0.81696	-0.02564	0.12447	0.16974
				0.8229	-0.81696	-0.02563	0.12447	0.16974
				0.823	-0.81696	-0.02563	0.12447	0.16974
				0.8231	-0.81696	-0.02562	0.12447	0.16974
				0.8232	-0.81696	-0.02562	0.12447	0.16974
				0.8233	-0.81696	-0.02562	0.12447	0.16974
				0.8234	-0.81696	-0.02561	0.12447	0.16974
				0.8235	-0.81696	-0.02561	0.12447	0.16974
				0.8236	-0.81696	-0.0256	0.12447	0.16974
				0.8237	-0.81696	-0.0256	0.12447	0.16974
				0.8238	-0.81696	-0.0256	0.12447	0.16974
				0.8239	-0.81696	-0.02559	0.12447	0.16974
				0.824	-0.81696	-0.02559	0.12447	0.16974
				0.8241	-0.81696	-0.02558	0.12447	0.16974
				0.8242	-0.81696	-0.02558	0.12447	0.16974
				0.8243	-0.81696	-0.02557	0.12447	0.16974
				0.8244	-0.81696	-0.02557	0.12447	0.16974
				0.8245	-0.81696	-0.02557	0.12447	0.16974
				0.8246	-0.81696	-0.02556	0.12447	0.16974
				0.8247	-0.81696	-0.02556	0.12447	0.16974
				0.8248	-0.81696	-0.02555	0.12447	0.16974
				0.8249	-0.81696	-0.02555	0.12447	0.16974
				0.825	-0.81696	-0.02555	0.12447	0.16974
				0.8251	-0.81696	-0.02554	0.12447	0.16974
				0.8252	-0.81696	-0.02554	0.12447	0.16974
				0.8253	-0.81696	-0.02553	0.12447	0.16974
				0.8254	-0.81696	-0.02553	0.12447	0.16974
				0.8255	-0.81696	-0.02553	0.12447	0.16974
				0.8256	-0.81696	-0.02552	0.12447	0.16974
				0.8257	-0.81696	-0.02552	0.12447	0.16974
				0.8258	-0.81696	-0.02551	0.12447	0.16974
				0.8259	-0.81696	-0.02551	0.12447	0.16974
				0.826	-0.81696	-0.0255	0.12447	0.16974
				0.8261	-0.81696	-0.0255	0.12447	0.16974
				0.8262	-0.81696	-0.0255	0.12447	0.16974
				0.8263	-0.81696	-0.02549	0.12447	0.16974
				0.8264	-0.81696	-0.02549	0.12447	0.16974
				0.8265	-0.81696	-0.02548	0.12447	0.16974
				0.8266	-0.81696	-0.02548	0.12447	0.16974
				0.8267	-0.81696	-0.02548	0.12447	0.16974
				0.8268	-0.81696	-0.02547	0.12447	0.16974
				0.8269	-0.81696	-0.02547	0.12447	0.16974
				0.827	-0.81696	-0.02546	0.12447	0.16974
				0.8271	-0.81696	-0.02546	0.12447	0.16974
				0.8272	-0.81696	-0.02546	0.12447	0.16974
				0.8273	-0.81696	-0.02545	0.12447	0.16974
				0.8274	-0.81696	-0.02545	0.12447	0.16974
				0.8275	-0.81696	-0.02544	0.12447	0.16974
				0.8276	-0.81696	-0.02544	0.12447	0.16974
				0.8277	-0.81696	-0.02543	0.12447	0.16974
				0.8278	-0.81696	-0.02543	0.12447	0.16974
				0.8279	-0.81696	-0.02543	0.12447	0.16974
				0.828	-0.81696	-0.02542	0.12447	0.16974
				0.8281	-0.81696	-0.02542	0.12447	0.16974
				0.8282	-0.81696	-0.02541	0.12447	0.16974
				0.8283	-0.81696	-0.02541	0.12447	0.16974
				0.8284	-0.81696	-0.02541	0.12447	0.16974
				0.8285	-0.81696	-0.0254	0.12447	0.16974
				0.8286	-0.81696	-0.0254	0.12447	0.16974
				0.8287	-0.81696	-0.02539	0.12447	0.16974
				0.8288	-0.81696	-0.02539	0.12447	0.16974
				0.8289	-0.81696	-0.02539	0.12447	0.16974
				0.829	-0.81696	-0.02538	0.12447	0.16974
				0.8291	-0.81696	-0.02538	0.12447	0.16974
				0.8292	-0.81696	-0.02537	0.12447	0.16974
				0.8293	-0.81696	-0.02537	0.12447	0.16974
				0.8294	-0.81696	-0.02536	0.12447	0.16974
				0.8295	-0.81696	-0.02536	0.12447	0.16974
				0.8296	-0.81696	-0.02536	0.12447	0.16974
				0.8297	-0.81696	-0.02535	0.12447	0.16974
				0.8298	-0.81696	-0.02535	0.12447	0.16974
				0.8299	-0.81696	-0.02534	0.12447	0.16974
				0.83	-0.81696	-0.02534	0.12447	0.16974
				0.8301	-0.81696	-0.02534	0.12447	0.16974
				0.8302	-0.81696	-0.02533	0.12447	0.16974
				0.8303	-0.81696	-0.02533	0.12447	0.16974
				0.8304	-0.81696	-0.02532	0.12447	0.16974
				0.8305	-0.81696	-0.02532	0.12447	0.16974
				0.8306	-0.81696	-0.02532	0.12447	0.16974
				0.8307	-0.81696	-0.02531	0.12447	0.16974
				0.8308	-0.81696	-0.02531	0.12447	0.16974
				0.8309	-0.81696	-0.0253	0.12447	0.16974
				0.831	-0.81696	-0.0253	0.12447	0.16974
				0.8311	-0.81696	-0.02529	0.12447	0.16974
				0.8312	-0.81696	-0.02529	0.12447	0.16974
				0.8313	-0.81696	-0.02529	0.12447	0.16974
				0.8314	-0.81696	-0.02528	0.12447	0.16974
				0.8315	-0.81696	-0.02528	0.12447	0.16974
				0.8316	-0.81696	-0.02527	0.12447	0.16974
				0.8317	-0.81696	-0.02527	0.12447	0.16974
				0.8318	-0.81696	-0.02527	0.12447	0.16974
				0.8319	-0.81696	-0.02526	0.12447	0.16974
				0.832	-0.81696	-0.02526	0.12447	0.16974
				0.8321	-0.81696	-0.02525	0.12447	0.16974
				0.8322	-0.81696	-0.02525	0.12447	0.16974
				0.8323	-0.81696	-0.02525	0.12447	0.16974
				0.8324	-0.81696	-0.02524	0.12447	0.16974
				0.8325	-0.81696	-0.02524	0.12447	0.16974
				0.8326	-0.81696	-0.02523	0.12447	0.16974
				0.8327	-0.81696	-0.02523	0.12447	0.16974
				0.8328	-0.81696	-0.02523	0.12447	0.16974
				0.8329	-0.81696	-0.02522	0.12447	0.16974
				0.833	-0.81696	-0.02522	0.12447	0.16974
				0.8331	-0.81696	-0.02521	0.12447	0.16974
				0.8332	-0.81696	-0.02521	0.12447	0.16974
				0.8333	-0.81696	-0.02521	0.12447	0.16974
				0.8334	-0.81696	-0.0252	0.12447	0.16974
				0.8335	-0.81696	-0.0252	0.12447	0.16974
				0.8336	-0.81696	-0.02519	0.12447	0.16974
				0.8337	-0.81696	-0.02519	0.12447	0.16974
				0.8338	-0.81696	-0.02518	0.12447	0.16974
				0.8339	-0.81696	-0.02518	0.12447	0.16974
				0.834	-0.81696	-0.02518	0.12447	0.16974
				0.8341	-0.81696	-0.02517	0.12447	0.16974
				0.8342	-0.81696	-0.02517	0.12447	0.16974
				0.8343	-0.81696	-0.02516	0.12447	0.16974
				0.8344	-0.81696	-0.02516	0.12447	0.16974
				0.8345	-0.81696	-0.02516	0.12447	0.16974
				0.8346	-0.81696	-0.02515	0.12447	0.16974
				0.8347	-0.81695	-0.02515	0.12447	0.16974
				0.8348	-0.81695	-0.02514	0.12447	0.16974
				0.8349	-0.81695	-0.02514	0.12447	0.16974
				0.835	-0.81695	-0.02514	0.12447	0.16974
				0.8351	-0.81695	-0.02513	0.12447	0.16974
				0.8352	-0.81695	-0.02513	0.12447	0.16974
				0.8353	-0.81695	-0.02512	0.12447	0.16974
				0.8354	-0.81695	-0.02512	0.12447	0.16974
				0.8355	-0.81695	-0.02512	0.12447	0.16974
				0.8356	-0.81695	-0.02511	0.12447	0.16974
				0.8357	-0.81695	-0.02511	0.12447	0.16974
				0.8358	-0.81695	-0.0251	0.12447	0.16974
				0.8359	-0.81695	-0.0251	0.12447	0.16974
				0.836	-0.81695	-0.0251	0.12447	0.16974
				0.8361	-0.81695	-0.02509	0.12447	0.16974
				0.8362	-0.81695	-0.02509	0.12447	0.16974
				0.8363	-0.81695	-0.02508	0.12447	0.16974
				0.8364	-0.81695	-0.02508	0.12447	0.16974
				0.8365	-0.81695	-0.02507	0.12447	0.16974
				0.8366	-0.81695	-0.02507	0.12447	0.16974
				0.8367	-0.81695	-0.02507	0.12447	0.16974
				0.8368	-0.81695	-0.02506	0.12447	0.16974
				0.8369	-0.81695	-0.02506	0.12447	0.16974
				0.837	-0.81695	-0.02505	0.12447	0.16974
				0.8371	-0.81695	-0.02505	0.12447	0.16974
				0.8372	-0.81695	-0.02505	0.12447	0.16974
				0.8373	-0.81695	-0.02504	0.12447	0.16974
				0.8374	-0.81695	-0.02504	0.12447	0.16974
				0.8375	-0.81695	-0.02503	0.12447	0.16974
				0.8376	-0.81695	-0.02503	0.12447	0.16974
				0.8377	-0.81695	-0.02503	0.12447	0.16974
				0.8378	-0.81695	-0.02502	0.12447	0.16974
				0.8379	-0.81695	-0.02502	0.12447	0.16974
				0.838	-0.81695	-0.02501	0.12447	0.16974
				0.8381	-0.81695	-0.02501	0.12447	0.16974
				0.8382	-0.81695	-0.02501	0.12447	0.16974
				0.8383	-0.81695	-0.025	0.12447	0.16974
				0.8384	-0.81695	-0.025	0.12447	0.16974
				0.8385	-0.81695	-0.02499	0.12447	0.16974
				0.8386	-0.81695	-0.02499	0.12447	0.16974
				0.8387	-0.81695	-0.02499	0.12447	0.16974
				0.8388	-0.81695	-0.02498	0.12447	0.16974
				0.8389	-0.81695	-0.02498	0.12447	0.16974
				0.839	-0.81695	-0.02497	0.12447	0.16974
				0.8391	-0.81695	-0.02497	0.12447	0.16974
				0.8392	-0.81695	-0.02497	0.12447	0.16974
				0.8393	-0.81695	-0.02496	0.12447	0.16974
				0.8394	-0.81695	-0.02496	0.12447	0.16974
				0.8395	-0.81695	-0.02495	0.12447	0.16974
				0.8396	-0.81695	-0.02495	0.12447	0.16974
				0.8397	-0.81695	-0.02495	0.12447	0.16974
				0.8398	-0.81695	-0.02494	0.12447	0.16974
				0.8399	-0.81695	-0.02494	0.12447	0.16974
				0.84	-0.81695	-0.02493	0.12447	0.16974
				0.8401	-0.81695	-0.02493	0.12447	0.16974
				0.8402	-0.81695	-0.02493	0.12447	0.16974
				0.8403	-0.81695	-0.02492	0.12447	0.16974
				0.8404	-0.81695	-0.02492	0.12447	0.16974
				0.8405	-0.81695	-0.02491	0.12447	0.16974
				0.8406	-0.81695	-0.02491	0.12447	0.16974
				0.8407	-0.81695	-0.0249	0.12447	0.16974
				0.8408	-0.81695	-0.0249	0.12447	0.16974
				0.8409	-0.81695	-0.0249	0.12447	0.16974
				0.841	-0.81695	-0.02489	0.12447	0.16974
				0.8411	-0.81695	-0.02489	0.12447	0.16974
				0.8412	-0.81695	-0.02488	0.12447	0.16974
				0.8413	-0.81695	-0.02488	0.12447	0.16974
				0.8414	-0.81695	-0.02488	0.12447	0.16974
				0.8415	-0.81695	-0.02487	0.12447	0.16974
				0.8416	-0.81695	-0.02487	0.12447	0.16974
				0.8417	-0.81695	-0.02486	0.12447	0.16974
				0.8418	-0.81695	-0.02486	0.12447	0.16974
				0.8419	-0.81695	-0.02486	0.12447	0.16974
				0.842	-0.81695	-0.02485	0.12447	0.16974
				0.8421	-0.81695	-0.02485	0.12447	0.16974
				0.8422	-0.81695	-0.02484	0.12447	0.16974
				0.8423	-0.81695	-0.02484	0.12447	0.16974
				0.8424	-0.81695	-0.02484	0.12447	0.16974
				0.8425	-0.81695	-0.02483	0.12447	0.16974
				0.8426	-0.81695	-0.02483	0.12447	0.16974
				0.8427	-0.81695	-0.02482	0.12447	0.16974
				0.8428	-0.81695	-0.02482	0.12447	0.16974
				0.8429	-0.81695	-0.02482	0.12447	0.16974
				0.843	-0.81695	-0.02481	0.12447	0.16974
				0.8431	-0.81695	-0.02481	0.12447	0.16974
				0.8432	-0.81695	-0.0248	0.12447	0.16974
				0.8433	-0.81695	-0.0248	0.12447	0.16974
				0.8434	-0.81695	-0.0248	0.12447	0.16974
				0.8435	-0.81695	-0.02479	0.12447	0.16974
				0.8436	-0.81695	-0.02479	0.12447	0.16974
				0.8437	-0.81695	-0.02478	0.12447	0.16974
				0.8438	-0.81695	-0.02478	0.12447	0.16974
				0.8439	-0.81695	-0.02478	0.12447	0.16974
				0.844	-0.81695	-0.02477	0.12447	0.16974
				0.8441	-0.81695	-0.02477	0.12447	0.16974
				0.8442	-0.81695	-0.02476	0.12447	0.16974
				0.8443	-0.81695	-0.02476	0.12447	0.16974
				0.8444	-0.81695	-0.02476	0.12447	0.16974
				0.8445	-0.81695	-0.02475	0.12447	0.16974
				0.8446	-0.81695	-0.02475	0.12447	0.16974
				0.8447	-0.81695	-0.02474	0.12447	0.16974
				0.8448	-0.81695	-0.02474	0.12447	0.16974
				0.8449	-0.81695	-0.02474	0.12447	0.16974
				0.845	-0.81695	-0.02473	0.12447	0.16974
				0.8451	-0.81695	-0.02473	0.12447	0.16974
				0.8452	-0.81695	-0.02472	0.12447	0.16974
				0.8453	-0.81695	-0.02472	0.12447	0.16974
				0.8454	-0.81695	-0.02472	0.12447	0.16974
				0.8455	-0.81695	-0.02471	0.12447	0.16974
				0.8456	-0.81695	-0.02471	0.12447	0.16974
				0.8457	-0.81695	-0.0247	0.12447	0.16974
				0.8458	-0.81695	-0.0247	0.12447	0.16974
				0.8459	-0.81695	-0.0247	0.12447	0.16974
				0.846	-0.81695	-0.02469	0.12447	0.16974
				0.8461	-0.81695	-0.02469	0.12447	0.16974
				0.8462	-0.81695	-0.02468	0.12447	0.16974
				0.8463	-0.81695	-0.02468	0.12447	0.16974
				0.8464	-0.81695	-0.02468	0.12447	0.16974
				0.8465	-0.81695	-0.02467	0.12447	0.16974
				0.8466	-0.81695	-0.02467	0.12447	0.16974
				0.8467	-0.81695	-0.02466	0.12447	0.16974
				0.8468	-0.81695	-0.02466	0.12447	0.16974
				0.8469	-0.81695	-0.02466	0.12447	0.16974
				0.847	-0.81695	-0.02465	0.12447	0.16974
				0.8471	-0.81695	-0.02465	0.12447	0.16974
				0.8472	-0.81695	-0.02464	0.12447	0.16974
				0.8473	-0.81695	-0.02464	0.12447	0.16974
				0.8474	-0.81695	-0.02464	0.12447	0.16974
				0.8475	-0.81695	-0.02463	0.12447	0.16974
				0.8476	-0.81695	-0.02463	0.12447	0.16974
				0.8477	-0.81695	-0.02462	0.12447	0.16974
				0.8478	-0.81695	-0.02462	0.12447	0.16974
				0.8479	-0.81695	-0.02462	0.12447	0.16974
				0.848	-0.81695	-0.02461	0.12447	0.16974
				0.8481	-0.81695	-0.02461	0.12447	0.16974
				0.8482	-0.81695	-0.0246	0.12447	0.16974
				0.8483	-0.81695	-0.0246	0.12447	0.16974
				0.8484	-0.81695	-0.0246	0.12447	0.16974
				0.8485	-0.81695	-0.02459	0.12447	0.16974
				0.8486	-0.81695	-0.02459	0.12447	0.16974
				0.8487	-0.81695	-0.02458	0.12447	0.16974
				0.8488	-0.81695	-0.02458	0.12447	0.16974
				0.8489	-0.81695	-0.02458	0.12447	0.16974
				0.849	-0.81695	-0.02457	0.12447	0.16974
				0.8491	-0.81695	-0.02457	0.12447	0.16974
				0.8492	-0.81695	-0.02456	0.12447	0.16974
				0.8493	-0.81695	-0.02456	0.12447	0.16974
				0.8494	-0.81695	-0.02456	0.12447	0.16974
				0.8495	-0.81695	-0.02455	0.12447	0.16974
				0.8496	-0.81695	-0.02455	0.12447	0.16974
				0.8497	-0.81695	-0.02454	0.12447	0.16974
				0.8498	-0.81695	-0.02454	0.12447	0.16974
				0.8499	-0.81695	-0.02454	0.12447	0.16974
				0.85	-0.81695	-0.02453	0.12447	0.16974
				0.8501	-0.81695	-0.02453	0.12447	0.16974
				0.8502	-0.81695	-0.02452	0.12447	0.16974
				0.8503	-0.81695	-0.02452	0.12447	0.16974
				0.8504	-0.81695	-0.02452	0.12447	0.16974
				0.8505	-0.81695	-0.02451	0.12447	0.16974
				0.8506	-0.81695	-0.02451	0.12447	0.16974
				0.8507	-0.81695	-0.0245	0.12447	0.16974
				0.8508	-0.81695	-0.0245	0.12447	0.16974
				0.8509	-0.81695	-0.0245	0.12447	0.16974
				0.851	-0.81695	-0.02449	0.12447	0.16974
				0.8511	-0.81695	-0.02449	0.12447	0.16974
				0.8512	-0.81695	-0.02448	0.12447	0.16974
				0.8513	-0.81695	-0.02448	0.12447	0.16974
				0.8514	-0.81695	-0.02448	0.12447	0.16974
				0.8515	-0.81695	-0.02447	0.12447	0.16974
				0.8516	-0.81695	-0.02447	0.12447	0.16974
				0.8517	-0.81695	-0.02446	0.12447	0.16974
				0.8518	-0.81695	-0.02446	0.12447	0.16974
				0.8519	-0.81694	-0.02446	0.12447	0.16974
				0.852	-0.81694	-0.02445	0.12447	0.16974
				0.8521	-0.81694	-0.02445	0.12447	0.16974
				0.8522	-0.81694	-0.02445	0.12447	0.16974
				0.8523	-0.81694	-0.02444	0.12447	0.16974
				0.8524	-0.81694	-0.02444	0.12447	0.16974
				0.8525	-0.81694	-0.02443	0.12447	0.16974
				0.8526	-0.81694	-0.02443	0.12447	0.16974
				0.8527	-0.81694	-0.02443	0.12447	0.16974
				0.8528	-0.81694	-0.02442	0.12447	0.16974
				0.8529	-0.81694	-0.02442	0.12447	0.16974
				0.853	-0.81694	-0.02441	0.12447	0.16974
				0.8531	-0.81694	-0.02441	0.12447	0.16974
				0.8532	-0.81694	-0.02441	0.12447	0.16974
				0.8533	-0.81694	-0.0244	0.12447	0.16974
				0.8534	-0.81694	-0.0244	0.12447	0.16974
				0.8535	-0.81694	-0.02439	0.12447	0.16974
				0.8536	-0.81694	-0.02439	0.12447	0.16974
				0.8537	-0.81694	-0.02439	0.12447	0.16974
				0.8538	-0.81694	-0.02438	0.12447	0.16974
				0.8539	-0.81694	-0.02438	0.12447	0.16974
				0.854	-0.81694	-0.02437	0.12447	0.16974
				0.8541	-0.81694	-0.02437	0.12447	0.16974
				0.8542	-0.81694	-0.02437	0.12447	0.16974
				0.8543	-0.81694	-0.02436	0.12447	0.16974
				0.8544	-0.81694	-0.02436	0.12447	0.16974
				0.8545	-0.81694	-0.02435	0.12447	0.16974
				0.8546	-0.81694	-0.02435	0.12447	0.16974
				0.8547	-0.81694	-0.02435	0.12447	0.16974
				0.8548	-0.81694	-0.02434	0.12447	0.16974
				0.8549	-0.81694	-0.02434	0.12447	0.16974
				0.855	-0.81694	-0.02433	0.12447	0.16974
				0.8551	-0.81694	-0.02433	0.12447	0.16974
				0.8552	-0.81694	-0.02433	0.12447	0.16974
				0.8553	-0.81694	-0.02432	0.12447	0.16974
				0.8554	-0.81694	-0.02432	0.12447	0.16974
				0.8555	-0.81694	-0.02431	0.12447	0.16974
				0.8556	-0.81694	-0.02431	0.12447	0.16974
				0.8557	-0.81694	-0.02431	0.12447	0.16974
				0.8558	-0.81694	-0.0243	0.12447	0.16974
				0.8559	-0.81694	-0.0243	0.12447	0.16974
				0.856	-0.81694	-0.02429	0.12447	0.16974
				0.8561	-0.81694	-0.02429	0.12447	0.16974
				0.8562	-0.81694	-0.02429	0.12447	0.16974
				0.8563	-0.81694	-0.02428	0.12447	0.16974
				0.8564	-0.81694	-0.02428	0.12447	0.16974
				0.8565	-0.81694	-0.02428	0.12447	0.16974
				0.8566	-0.81694	-0.02427	0.12447	0.16974
				0.8567	-0.81694	-0.02427	0.12447	0.16974
				0.8568	-0.81694	-0.02426	0.12447	0.16974
				0.8569	-0.81694	-0.02426	0.12447	0.16974
				0.857	-0.81694	-0.02426	0.12447	0.16974
				0.8571	-0.81694	-0.02425	0.12447	0.16974
				0.8572	-0.81694	-0.02425	0.12447	0.16974
				0.8573	-0.81694	-0.02424	0.12447	0.16974
				0.8574	-0.81694	-0.02424	0.12447	0.16974
				0.8575	-0.81694	-0.02424	0.12447	0.16974
				0.8576	-0.81694	-0.02423	0.12447	0.16974
				0.8577	-0.81694	-0.02423	0.12447	0.16974
				0.8578	-0.81694	-0.02422	0.12447	0.16974
				0.8579	-0.81694	-0.02422	0.12447	0.16974
				0.858	-0.81694	-0.02422	0.12447	0.16974
				0.8581	-0.81694	-0.02421	0.12447	0.16974
				0.8582	-0.81694	-0.02421	0.12447	0.16974
				0.8583	-0.81694	-0.0242	0.12447	0.16974
				0.8584	-0.81694	-0.0242	0.12447	0.16974
				0.8585	-0.81694	-0.0242	0.12447	0.16974
				0.8586	-0.81694	-0.02419	0.12447	0.16974
				0.8587	-0.81694	-0.02419	0.12447	0.16974
				0.8588	-0.81694	-0.02418	0.12447	0.16974
				0.8589	-0.81694	-0.02418	0.12447	0.16974
				0.859	-0.81694	-0.02418	0.12447	0.16974
				0.8591	-0.81694	-0.02417	0.12447	0.16974
				0.8592	-0.81694	-0.02417	0.12447	0.16974
				0.8593	-0.81694	-0.02417	0.12447	0.16974
				0.8594	-0.81694	-0.02416	0.12447	0.16974
				0.8595	-0.81694	-0.02416	0.12447	0.16974
				0.8596	-0.81694	-0.02415	0.12447	0.16974
				0.8597	-0.81694	-0.02415	0.12447	0.16974
				0.8598	-0.81694	-0.02415	0.12447	0.16974
				0.8599	-0.81694	-0.02414	0.12447	0.16974
				0.86	-0.81694	-0.02414	0.12447	0.16974
				0.8601	-0.81694	-0.02413	0.12447	0.16974
				0.8602	-0.81694	-0.02413	0.12447	0.16974
				0.8603	-0.81694	-0.02413	0.12447	0.16974
				0.8604	-0.81694	-0.02412	0.12447	0.16974
				0.8605	-0.81694	-0.02412	0.12447	0.16974
				0.8606	-0.81694	-0.02411	0.12447	0.16974
				0.8607	-0.81694	-0.02411	0.12447	0.16974
				0.8608	-0.81694	-0.02411	0.12447	0.16974
				0.8609	-0.81694	-0.0241	0.12447	0.16974
				0.861	-0.81694	-0.0241	0.12447	0.16974
				0.8611	-0.81694	-0.02409	0.12447	0.16974
				0.8612	-0.81694	-0.02409	0.12447	0.16974
				0.8613	-0.81694	-0.02409	0.12447	0.16974
				0.8614	-0.81694	-0.02408	0.12447	0.16974
				0.8615	-0.81694	-0.02408	0.12447	0.16974
				0.8616	-0.81694	-0.02408	0.12447	0.16974
				0.8617	-0.81694	-0.02407	0.12447	0.16974
				0.8618	-0.81694	-0.02407	0.12447	0.16974
				0.8619	-0.81694	-0.02406	0.12447	0.16974
				0.862	-0.81694	-0.02406	0.12447	0.16974
				0.8621	-0.81694	-0.02406	0.12447	0.16974
				0.8622	-0.81694	-0.02405	0.12447	0.16974
				0.8623	-0.81694	-0.02405	0.12447	0.16974
				0.8624	-0.81694	-0.02404	0.12447	0.16974
				0.8625	-0.81694	-0.02404	0.12447	0.16974
				0.8626	-0.81694	-0.02404	0.12447	0.16974
				0.8627	-0.81694	-0.02403	0.12447	0.16974
				0.8628	-0.81694	-0.02403	0.12447	0.16974
				0.8629	-0.81694	-0.02402	0.12447	0.16974
				0.863	-0.81694	-0.02402	0.12447	0.16974
				0.8631	-0.81694	-0.02402	0.12447	0.16974
				0.8632	-0.81694	-0.02401	0.12447	0.16974
				0.8633	-0.81694	-0.02401	0.12447	0.16974
				0.8634	-0.81694	-0.02401	0.12447	0.16974
				0.8635	-0.81694	-0.024	0.12447	0.16974
				0.8636	-0.81694	-0.024	0.12447	0.16974
				0.8637	-0.81694	-0.02399	0.12447	0.16974
				0.8638	-0.81694	-0.02399	0.12447	0.16974
				0.8639	-0.81694	-0.02399	0.12447	0.16974
				0.864	-0.81694	-0.02398	0.12447	0.16974
				0.8641	-0.81694	-0.02398	0.12447	0.16974
				0.8642	-0.81694	-0.02397	0.12447	0.16974
				0.8643	-0.81694	-0.02397	0.12447	0.16974
				0.8644	-0.81694	-0.02397	0.12447	0.16974
				0.8645	-0.81694	-0.02396	0.12447	0.16974
				0.8646	-0.81694	-0.02396	0.12447	0.16974
				0.8647	-0.81694	-0.02395	0.12447	0.16974
				0.8648	-0.81694	-0.02395	0.12447	0.16974
				0.8649	-0.81694	-0.02395	0.12447	0.16974
				0.865	-0.81694	-0.02394	0.12447	0.16974
				0.8651	-0.81694	-0.02394	0.12447	0.16974
				0.8652	-0.81694	-0.02394	0.12447	0.16974
				0.8653	-0.81694	-0.02393	0.12447	0.16974
				0.8654	-0.81694	-0.02393	0.12447	0.16974
				0.8655	-0.81694	-0.02392	0.12447	0.16974
				0.8656	-0.81694	-0.02392	0.12447	0.16974
				0.8657	-0.81694	-0.02392	0.12447	0.16974
				0.8658	-0.81694	-0.02391	0.12447	0.16974
				0.8659	-0.81694	-0.02391	0.12447	0.16974
				0.866	-0.81694	-0.0239	0.12447	0.16974
				0.8661	-0.81694	-0.0239	0.12447	0.16974
				0.8662	-0.81694	-0.0239	0.12447	0.16974
				0.8663	-0.81694	-0.02389	0.12447	0.16974
				0.8664	-0.81694	-0.02389	0.12447	0.16974
				0.8665	-0.81694	-0.02388	0.12447	0.16974
				0.8666	-0.81694	-0.02388	0.12447	0.16974
				0.8667	-0.81694	-0.02388	0.12447	0.16974
				0.8668	-0.81694	-0.02387	0.12447	0.16974
				0.8669	-0.81694	-0.02387	0.12447	0.16974
				0.867	-0.81694	-0.02387	0.12447	0.16974
				0.8671	-0.81694	-0.02386	0.12447	0.16974
				0.8672	-0.81694	-0.02386	0.12447	0.16974
				0.8673	-0.81694	-0.02385	0.12447	0.16974
				0.8674	-0.81694	-0.02385	0.12447	0.16974
				0.8675	-0.81694	-0.02385	0.12447	0.16974
				0.8676	-0.81694	-0.02384	0.12447	0.16974
				0.8677	-0.81694	-0.02384	0.12447	0.16974
				0.8678	-0.81694	-0.02383	0.12447	0.16974
				0.8679	-0.81694	-0.02383	0.12447	0.16974
				0.868	-0.81694	-0.02383	0.12447	0.16974
				0.8681	-0.81694	-0.02382	0.12447	0.16974
				0.8682	-0.81694	-0.02382	0.12447	0.16974
				0.8683	-0.81694	-0.02381	0.12447	0.16974
				0.8684	-0.81694	-0.02381	0.12447	0.16974
				0.8685	-0.81694	-0.02381	0.12447	0.16974
				0.8686	-0.81694	-0.0238	0.12447	0.16974
				0.8687	-0.81694	-0.0238	0.12447	0.16974
				0.8688	-0.81694	-0.0238	0.12447	0.16974
				0.8689	-0.81694	-0.02379	0.12447	0.16974
				0.869	-0.81694	-0.02379	0.12447	0.16974
				0.8691	-0.81693	-0.02378	0.12447	0.16974
				0.8692	-0.81693	-0.02378	0.12447	0.16974
				0.8693	-0.81693	-0.02378	0.12447	0.16974
				0.8694	-0.81693	-0.02377	0.12447	0.16974
				0.8695	-0.81693	-0.02377	0.12447	0.16974
				0.8696	-0.81693	-0.02376	0.12447	0.16974
				0.8697	-0.81693	-0.02376	0.12447	0.16974
				0.8698	-0.81693	-0.02376	0.12447	0.16974
				0.8699	-0.81693	-0.02375	0.12447	0.16974
				0.87	-0.81693	-0.02375	0.12447	0.16974
				0.8701	-0.81693	-0.02375	0.12447	0.16974
				0.8702	-0.81693	-0.02374	0.12447	0.16974
				0.8703	-0.81693	-0.02374	0.12447	0.16974
				0.8704	-0.81693	-0.02373	0.12447	0.16974
				0.8705	-0.81693	-0.02373	0.12447	0.16974
				0.8706	-0.81693	-0.02373	0.12447	0.16974
				0.8707	-0.81693	-0.02372	0.12447	0.16974
				0.8708	-0.81693	-0.02372	0.12447	0.16974
				0.8709	-0.81693	-0.02371	0.12447	0.16974
				0.871	-0.81693	-0.02371	0.12447	0.16974
				0.8711	-0.81693	-0.02371	0.12447	0.16974
				0.8712	-0.81693	-0.0237	0.12447	0.16974
				0.8713	-0.81693	-0.0237	0.12447	0.16974
				0.8714	-0.81693	-0.0237	0.12447	0.16974
				0.8715	-0.81693	-0.02369	0.12447	0.16974
				0.8716	-0.81693	-0.02369	0.12447	0.16974
				0.8717	-0.81693	-0.02368	0.12447	0.16974
				0.8718	-0.81693	-0.02368	0.12447	0.16974
				0.8719	-0.81693	-0.02368	0.12447	0.16974
				0.872	-0.81693	-0.02367	0.12447	0.16974
				0.8721	-0.81693	-0.02367	0.12447	0.16974
				0.8722	-0.81693	-0.02366	0.12447	0.16974
				0.8723	-0.81693	-0.02366	0.12447	0.16974
				0.8724	-0.81693	-0.02366	0.12447	0.16974
				0.8725	-0.81693	-0.02365	0.12447	0.16974
				0.8726	-0.81693	-0.02365	0.12447	0.16974
				0.8727	-0.81693	-0.02365	0.12447	0.16974
				0.8728	-0.81693	-0.02364	0.12447	0.16974
				0.8729	-0.81693	-0.02364	0.12447	0.16974
				0.873	-0.81693	-0.02363	0.12447	0.16974
				0.8731	-0.81693	-0.02363	0.12447	0.16974
				0.8732	-0.81693	-0.02363	0.12447	0.16974
				0.8733	-0.81693	-0.02362	0.12447	0.16974
				0.8734	-0.81693	-0.02362	0.12447	0.16974
				0.8735	-0.81693	-0.02361	0.12447	0.16974
				0.8736	-0.81693	-0.02361	0.12447	0.16974
				0.8737	-0.81693	-0.02361	0.12447	0.16974
				0.8738	-0.81693	-0.0236	0.12447	0.16974
				0.8739	-0.81693	-0.0236	0.12447	0.16974
				0.874	-0.81693	-0.0236	0.12447	0.16974
				0.8741	-0.81693	-0.02359	0.12447	0.16974
				0.8742	-0.81693	-0.02359	0.12447	0.16974
				0.8743	-0.81693	-0.02358	0.12447	0.16974
				0.8744	-0.81693	-0.02358	0.12447	0.16974
				0.8745	-0.81693	-0.02358	0.12447	0.16974
				0.8746	-0.81693	-0.02357	0.12447	0.16974
				0.8747	-0.81693	-0.02357	0.12447	0.16974
				0.8748	-0.81693	-0.02356	0.12447	0.16974
				0.8749	-0.81693	-0.02356	0.12447	0.16974
				0.875	-0.81693	-0.02356	0.12447	0.16974
				0.8751	-0.81693	-0.02355	0.12447	0.16974
				0.8752	-0.81693	-0.02355	0.12447	0.16974
				0.8753	-0.81693	-0.02355	0.12447	0.16974
				0.8754	-0.81693	-0.02354	0.12447	0.16974
				0.8755	-0.81693	-0.02354	0.12447	0.16974
				0.8756	-0.81693	-0.02353	0.12447	0.16974
				0.8757	-0.81693	-0.02353	0.12447	0.16974
				0.8758	-0.81693	-0.02353	0.12447	0.16974
				0.8759	-0.81693	-0.02352	0.12447	0.16974
				0.876	-0.81693	-0.02352	0.12447	0.16974
				0.8761	-0.81693	-0.02352	0.12447	0.16974
				0.8762	-0.81693	-0.02351	0.12447	0.16974
				0.8763	-0.81693	-0.02351	0.12447	0.16974
				0.8764	-0.81693	-0.0235	0.12447	0.16974
				0.8765	-0.81693	-0.0235	0.12447	0.16974
				0.8766	-0.81693	-0.0235	0.12447	0.16974
				0.8767	-0.81693	-0.02349	0.12447	0.16974
				0.8768	-0.81693	-0.02349	0.12447	0.16974
				0.8769	-0.81693	-0.02348	0.12447	0.16974
				0.877	-0.81693	-0.02348	0.12447	0.16974
				0.8771	-0.81693	-0.02348	0.12447	0.16974
				0.8772	-0.81693	-0.02347	0.12447	0.16974
				0.8773	-0.81693	-0.02347	0.12447	0.16974
				0.8774	-0.81693	-0.02347	0.12447	0.16974
				0.8775	-0.81693	-0.02346	0.12447	0.16974
				0.8776	-0.81693	-0.02346	0.12447	0.16974
				0.8777	-0.81693	-0.02345	0.12447	0.16974
				0.8778	-0.81693	-0.02345	0.12447	0.16974
				0.8779	-0.81693	-0.02345	0.12447	0.16974
				0.878	-0.81693	-0.02344	0.12447	0.16974
				0.8781	-0.81693	-0.02344	0.12447	0.16974
				0.8782	-0.81693	-0.02344	0.12447	0.16974
				0.8783	-0.81693	-0.02343	0.12447	0.16974
				0.8784	-0.81693	-0.02343	0.12447	0.16974
				0.8785	-0.81693	-0.02342	0.12447	0.16974
				0.8786	-0.81693	-0.02342	0.12447	0.16974
				0.8787	-0.81693	-0.02342	0.12447	0.16974
				0.8788	-0.81693	-0.02341	0.12447	0.16974
				0.8789	-0.81693	-0.02341	0.12447	0.16974
				0.879	-0.81693	-0.0234	0.12447	0.16974
				0.8791	-0.81693	-0.0234	0.12447	0.16974
				0.8792	-0.81693	-0.0234	0.12447	0.16974
				0.8793	-0.81693	-0.02339	0.12447	0.16974
				0.8794	-0.81693	-0.02339	0.12447	0.16974
				0.8795	-0.81693	-0.02339	0.12447	0.16974
				0.8796	-0.81693	-0.02338	0.12447	0.16974
				0.8797	-0.81693	-0.02338	0.12447	0.16974
				0.8798	-0.81693	-0.02337	0.12447	0.16974
				0.8799	-0.81693	-0.02337	0.12447	0.16974
				0.88	-0.81693	-0.02337	0.12447	0.16974
				0.8801	-0.81693	-0.02336	0.12447	0.16974
				0.8802	-0.81693	-0.02336	0.12447	0.16974
				0.8803	-0.81693	-0.02336	0.12447	0.16974
				0.8804	-0.81693	-0.02335	0.12447	0.16974
				0.8805	-0.81693	-0.02335	0.12447	0.16974
				0.8806	-0.81693	-0.02334	0.12447	0.16974
				0.8807	-0.81693	-0.02334	0.12447	0.16974
				0.8808	-0.81693	-0.02334	0.12447	0.16974
				0.8809	-0.81693	-0.02333	0.12447	0.16974
				0.881	-0.81693	-0.02333	0.12447	0.16974
				0.8811	-0.81693	-0.02332	0.12447	0.16974
				0.8812	-0.81693	-0.02332	0.12447	0.16974
				0.8813	-0.81693	-0.02332	0.12447	0.16974
				0.8814	-0.81693	-0.02331	0.12447	0.16974
				0.8815	-0.81693	-0.02331	0.12447	0.16974
				0.8816	-0.81693	-0.02331	0.12447	0.16974
				0.8817	-0.81693	-0.0233	0.12447	0.16974
				0.8818	-0.81693	-0.0233	0.12447	0.16974
				0.8819	-0.81693	-0.02329	0.12447	0.16974
				0.882	-0.81693	-0.02329	0.12447	0.16974
				0.8821	-0.81693	-0.02329	0.12447	0.16974
				0.8822	-0.81693	-0.02328	0.12447	0.16974
				0.8823	-0.81693	-0.02328	0.12447	0.16974
				0.8824	-0.81693	-0.02328	0.12447	0.16974
				0.8825	-0.81693	-0.02327	0.12447	0.16974
				0.8826	-0.81693	-0.02327	0.12447	0.16974
				0.8827	-0.81693	-0.02326	0.12447	0.16974
				0.8828	-0.81693	-0.02326	0.12447	0.16974
				0.8829	-0.81693	-0.02326	0.12447	0.16974
				0.883	-0.81693	-0.02325	0.12447	0.16974
				0.8831	-0.81693	-0.02325	0.12447	0.16974
				0.8832	-0.81693	-0.02325	0.12447	0.16974
				0.8833	-0.81693	-0.02324	0.12447	0.16974
				0.8834	-0.81693	-0.02324	0.12447	0.16974
				0.8835	-0.81693	-0.02323	0.12447	0.16974
				0.8836	-0.81693	-0.02323	0.12447	0.16974
				0.8837	-0.81693	-0.02323	0.12447	0.16974
				0.8838	-0.81693	-0.02322	0.12447	0.16974
				0.8839	-0.81693	-0.02322	0.12447	0.16974
				0.884	-0.81693	-0.02321	0.12447	0.16974
				0.8841	-0.81693	-0.02321	0.12447	0.16974
				0.8842	-0.81693	-0.02321	0.12447	0.16974
				0.8843	-0.81693	-0.0232	0.12447	0.16974
				0.8844	-0.81693	-0.0232	0.12447	0.16974
				0.8845	-0.81693	-0.0232	0.12447	0.16974
				0.8846	-0.81693	-0.02319	0.12447	0.16974
				0.8847	-0.81693	-0.02319	0.12447	0.16974
				0.8848	-0.81693	-0.02318	0.12447	0.16974
				0.8849	-0.81693	-0.02318	0.12447	0.16974
				0.885	-0.81693	-0.02318	0.12447	0.16974
				0.8851	-0.81693	-0.02317	0.12447	0.16974
				0.8852	-0.81693	-0.02317	0.12447	0.16974
				0.8853	-0.81693	-0.02317	0.12447	0.16974
				0.8854	-0.81693	-0.02316	0.12447	0.16974
				0.8855	-0.81693	-0.02316	0.12447	0.16974
				0.8856	-0.81693	-0.02315	0.12447	0.16974
				0.8857	-0.81693	-0.02315	0.12447	0.16974
				0.8858	-0.81693	-0.02315	0.12447	0.16974
				0.8859	-0.81693	-0.02314	0.12447	0.16974
				0.886	-0.81693	-0.02314	0.12447	0.16974
				0.8861	-0.81693	-0.02314	0.12447	0.16974
				0.8862	-0.81693	-0.02313	0.12447	0.16974
				0.8863	-0.81692	-0.02313	0.12447	0.16974
				0.8864	-0.81692	-0.02312	0.12447	0.16974
				0.8865	-0.81692	-0.02312	0.12447	0.16974
				0.8866	-0.81692	-0.02312	0.12447	0.16974
				0.8867	-0.81692	-0.02311	0.12447	0.16974
				0.8868	-0.81692	-0.02311	0.12447	0.16974
				0.8869	-0.81692	-0.02311	0.12447	0.16974
				0.887	-0.81692	-0.0231	0.12447	0.16974
				0.8871	-0.81692	-0.0231	0.12447	0.16974
				0.8872	-0.81692	-0.02309	0.12447	0.16974
				0.8873	-0.81692	-0.02309	0.12447	0.16974
				0.8874	-0.81692	-0.02309	0.12447	0.16974
				0.8875	-0.81692	-0.02308	0.12447	0.16974
				0.8876	-0.81692	-0.02308	0.12447	0.16974
				0.8877	-0.81692	-0.02308	0.12447	0.16974
				0.8878	-0.81692	-0.02307	0.12447	0.16974
				0.8879	-0.81692	-0.02307	0.12447	0.16974
				0.888	-0.81692	-0.02306	0.12447	0.16974
				0.8881	-0.81692	-0.02306	0.12447	0.16974
				0.8882	-0.81692	-0.02306	0.12447	0.16974
				0.8883	-0.81692	-0.02305	0.12447	0.16974
				0.8884	-0.81692	-0.02305	0.12447	0.16974
				0.8885	-0.81692	-0.02305	0.12447	0.16974
				0.8886	-0.81692	-0.02304	0.12447	0.16974
				0.8887	-0.81692	-0.02304	0.12447	0.16974
				0.8888	-0.81692	-0.02303	0.12447	0.16974
				0.8889	-0.81692	-0.02303	0.12447	0.16974
				0.889	-0.81692	-0.02303	0.12447	0.16974
				0.8891	-0.81692	-0.02302	0.12447	0.16974
				0.8892	-0.81692	-0.02302	0.12447	0.16974
				0.8893	-0.81692	-0.02302	0.12447	0.16974
				0.8894	-0.81692	-0.02301	0.12447	0.16974
				0.8895	-0.81692	-0.02301	0.12447	0.16974
				0.8896	-0.81692	-0.023	0.12447	0.16974
				0.8897	-0.81692	-0.023	0.12447	0.16974
				0.8898	-0.81692	-0.023	0.12447	0.16974
				0.8899	-0.81692	-0.02299	0.12447	0.16974
				0.89	-0.81692	-0.02299	0.12447	0.16974
				0.8901	-0.81692	-0.02299	0.12447	0.16974
				0.8902	-0.81692	-0.02298	0.12447	0.16974
				0.8903	-0.81692	-0.02298	0.12447	0.16974
				0.8904	-0.81692	-0.02297	0.12447	0.16974
				0.8905	-0.81692	-0.02297	0.12447	0.16974
				0.8906	-0.81692	-0.02297	0.12447	0.16974
				0.8907	-0.81692	-0.02296	0.12447	0.16974
				0.8908	-0.81692	-0.02296	0.12447	0.16974
				0.8909	-0.81692	-0.02296	0.12447	0.16974
				0.891	-0.81692	-0.02295	0.12447	0.16974
				0.8911	-0.81692	-0.02295	0.12447	0.16974
				0.8912	-0.81692	-0.02294	0.12447	0.16974
				0.8913	-0.81692	-0.02294	0.12447	0.16974
				0.8914	-0.81692	-0.02294	0.12447	0.16974
				0.8915	-0.81692	-0.02293	0.12447	0.16974
				0.8916	-0.81692	-0.02293	0.12447	0.16974
				0.8917	-0.81692	-0.02293	0.12447	0.16974
				0.8918	-0.81692	-0.02292	0.12447	0.16974
				0.8919	-0.81692	-0.02292	0.12447	0.16974
				0.892	-0.81692	-0.02291	0.12447	0.16974
				0.8921	-0.81692	-0.02291	0.12447	0.16974
				0.8922	-0.81692	-0.02291	0.12447	0.16974
				0.8923	-0.81692	-0.0229	0.12447	0.16974
				0.8924	-0.81692	-0.0229	0.12447	0.16974
				0.8925	-0.81692	-0.0229	0.12447	0.16974
				0.8926	-0.81692	-0.02289	0.12447	0.16974
				0.8927	-0.81692	-0.02289	0.12447	0.16974
				0.8928	-0.81692	-0.02288	0.12447	0.16974
				0.8929	-0.81692	-0.02288	0.12447	0.16974
				0.893	-0.81692	-0.02288	0.12447	0.16974
				0.8931	-0.81692	-0.02287	0.12447	0.16974
				0.8932	-0.81692	-0.02287	0.12447	0.16974
				0.8933	-0.81692	-0.02287	0.12447	0.16974
				0.8934	-0.81692	-0.02286	0.12447	0.16974
				0.8935	-0.81692	-0.02286	0.12447	0.16974
				0.8936	-0.81692	-0.02285	0.12447	0.16974
				0.8937	-0.81692	-0.02285	0.12447	0.16974
				0.8938	-0.81692	-0.02285	0.12447	0.16974
				0.8939	-0.81692	-0.02284	0.12447	0.16974
				0.894	-0.81692	-0.02284	0.12447	0.16974
				0.8941	-0.81692	-0.02284	0.12447	0.16974
				0.8942	-0.81692	-0.02283	0.12447	0.16974
				0.8943	-0.81692	-0.02283	0.12447	0.16974
				0.8944	-0.81692	-0.02283	0.12447	0.16974
				0.8945	-0.81692	-0.02282	0.12447	0.16974
				0.8946	-0.81692	-0.02282	0.12447	0.16974
				0.8947	-0.81692	-0.02281	0.12447	0.16974
				0.8948	-0.81692	-0.02281	0.12447	0.16974
				0.8949	-0.81692	-0.02281	0.12447	0.16974
				0.895	-0.81692	-0.0228	0.12447	0.16974
				0.8951	-0.81692	-0.0228	0.12447	0.16974
				0.8952	-0.81692	-0.0228	0.12447	0.16974
				0.8953	-0.81692	-0.02279	0.12447	0.16974
				0.8954	-0.81692	-0.02279	0.12447	0.16974
				0.8955	-0.81692	-0.02278	0.12447	0.16974
				0.8956	-0.81692	-0.02278	0.12447	0.16974
				0.8957	-0.81692	-0.02278	0.12447	0.16974
				0.8958	-0.81692	-0.02277	0.12447	0.16974
				0.8959	-0.81692	-0.02277	0.12447	0.16974
				0.896	-0.81692	-0.02277	0.12447	0.16974
				0.8961	-0.81692	-0.02276	0.12447	0.16974
				0.8962	-0.81692	-0.02276	0.12447	0.16974
				0.8963	-0.81692	-0.02275	0.12447	0.16974
				0.8964	-0.81692	-0.02275	0.12447	0.16974
				0.8965	-0.81692	-0.02275	0.12447	0.16974
				0.8966	-0.81692	-0.02274	0.12447	0.16974
				0.8967	-0.81692	-0.02274	0.12447	0.16974
				0.8968	-0.81692	-0.02274	0.12447	0.16974
				0.8969	-0.81692	-0.02273	0.12447	0.16974
				0.897	-0.81692	-0.02273	0.12447	0.16974
				0.8971	-0.81692	-0.02272	0.12447	0.16974
				0.8972	-0.81692	-0.02272	0.12447	0.16974
				0.8973	-0.81692	-0.02272	0.12447	0.16974
				0.8974	-0.81692	-0.02271	0.12447	0.16974
				0.8975	-0.81692	-0.02271	0.12447	0.16974
				0.8976	-0.81692	-0.02271	0.12447	0.16974
				0.8977	-0.81692	-0.0227	0.12447	0.16974
				0.8978	-0.81692	-0.0227	0.12447	0.16974
				0.8979	-0.81692	-0.0227	0.12447	0.16974
				0.898	-0.81692	-0.02269	0.12447	0.16974
				0.8981	-0.81692	-0.02269	0.12447	0.16974
				0.8982	-0.81692	-0.02268	0.12447	0.16974
				0.8983	-0.81692	-0.02268	0.12447	0.16974
				0.8984	-0.81692	-0.02268	0.12447	0.16974
				0.8985	-0.81692	-0.02267	0.12447	0.16974
				0.8986	-0.81692	-0.02267	0.12447	0.16974
				0.8987	-0.81692	-0.02267	0.12447	0.16974
				0.8988	-0.81692	-0.02266	0.12447	0.16974
				0.8989	-0.81692	-0.02266	0.12447	0.16974
				0.899	-0.81692	-0.02265	0.12447	0.16974
				0.8991	-0.81692	-0.02265	0.12447	0.16974
				0.8992	-0.81692	-0.02265	0.12447	0.16974
				0.8993	-0.81692	-0.02264	0.12447	0.16974
				0.8994	-0.81692	-0.02264	0.12447	0.16974
				0.8995	-0.81692	-0.02264	0.12447	0.16974
				0.8996	-0.81692	-0.02263	0.12447	0.16974
				0.8997	-0.81692	-0.02263	0.12447	0.16974
				0.8998	-0.81692	-0.02262	0.12447	0.16974
				0.8999	-0.81692	-0.02262	0.12447	0.16974
				0.9	-0.81692	-0.02262	0.12447	0.16974
				0.9001	-0.81692	-0.02261	0.12447	0.16974
				0.9002	-0.81692	-0.02261	0.12447	0.16974
				0.9003	-0.81692	-0.02261	0.12447	0.16974
				0.9004	-0.81692	-0.0226	0.12447	0.16974
				0.9005	-0.81692	-0.0226	0.12447	0.16974
				0.9006	-0.81692	-0.0226	0.12447	0.16974
				0.9007	-0.81692	-0.02259	0.12447	0.16974
				0.9008	-0.81692	-0.02259	0.12447	0.16974
				0.9009	-0.81692	-0.02258	0.12447	0.16974
				0.901	-0.81692	-0.02258	0.12447	0.16974
				0.9011	-0.81692	-0.02258	0.12447	0.16974
				0.9012	-0.81692	-0.02257	0.12447	0.16974
				0.9013	-0.81692	-0.02257	0.12447	0.16974
				0.9014	-0.81692	-0.02257	0.12447	0.16974
				0.9015	-0.81692	-0.02256	0.12447	0.16974
				0.9016	-0.81692	-0.02256	0.12447	0.16974
				0.9017	-0.81692	-0.02255	0.12447	0.16974
				0.9018	-0.81692	-0.02255	0.12447	0.16974
				0.9019	-0.81692	-0.02255	0.12447	0.16974
				0.902	-0.81692	-0.02254	0.12447	0.16974
				0.9021	-0.81692	-0.02254	0.12447	0.16974
				0.9022	-0.81692	-0.02254	0.12447	0.16974
				0.9023	-0.81692	-0.02253	0.12447	0.16974
				0.9024	-0.81692	-0.02253	0.12447	0.16974
				0.9025	-0.81692	-0.02253	0.12447	0.16974
				0.9026	-0.81692	-0.02252	0.12447	0.16974
				0.9027	-0.81692	-0.02252	0.12447	0.16974
				0.9028	-0.81692	-0.02251	0.12447	0.16974
				0.9029	-0.81692	-0.02251	0.12447	0.16974
				0.903	-0.81692	-0.02251	0.12447	0.16974
				0.9031	-0.81692	-0.0225	0.12447	0.16974
				0.9032	-0.81692	-0.0225	0.12447	0.16974
				0.9033	-0.81692	-0.0225	0.12447	0.16974
				0.9034	-0.81692	-0.02249	0.12447	0.16974
				0.9035	-0.81691	-0.02249	0.12447	0.16974
				0.9036	-0.81691	-0.02249	0.12447	0.16974
				0.9037	-0.81691	-0.02248	0.12447	0.16974
				0.9038	-0.81691	-0.02248	0.12447	0.16974
				0.9039	-0.81691	-0.02247	0.12447	0.16974
				0.904	-0.81691	-0.02247	0.12447	0.16974
				0.9041	-0.81691	-0.02247	0.12447	0.16974
				0.9042	-0.81691	-0.02246	0.12447	0.16974
				0.9043	-0.81691	-0.02246	0.12447	0.16974
				0.9044	-0.81691	-0.02246	0.12447	0.16974
				0.9045	-0.81691	-0.02245	0.12447	0.16974
				0.9046	-0.81691	-0.02245	0.12447	0.16974
				0.9047	-0.81691	-0.02244	0.12447	0.16974
				0.9048	-0.81691	-0.02244	0.12447	0.16974
				0.9049	-0.81691	-0.02244	0.12447	0.16974
				0.905	-0.81691	-0.02243	0.12447	0.16974
				0.9051	-0.81691	-0.02243	0.12447	0.16974
				0.9052	-0.81691	-0.02243	0.12447	0.16974
				0.9053	-0.81691	-0.02242	0.12447	0.16974
				0.9054	-0.81691	-0.02242	0.12447	0.16974
				0.9055	-0.81691	-0.02242	0.12447	0.16974
				0.9056	-0.81691	-0.02241	0.12447	0.16974
				0.9057	-0.81691	-0.02241	0.12447	0.16974
				0.9058	-0.81691	-0.0224	0.12447	0.16974
				0.9059	-0.81691	-0.0224	0.12447	0.16974
				0.906	-0.81691	-0.0224	0.12447	0.16974
				0.9061	-0.81691	-0.02239	0.12447	0.16974
				0.9062	-0.81691	-0.02239	0.12447	0.16974
				0.9063	-0.81691	-0.02239	0.12447	0.16974
				0.9064	-0.81691	-0.02238	0.12447	0.16974
				0.9065	-0.81691	-0.02238	0.12447	0.16974
				0.9066	-0.81691	-0.02238	0.12447	0.16974
				0.9067	-0.81691	-0.02237	0.12447	0.16974
				0.9068	-0.81691	-0.02237	0.12447	0.16974
				0.9069	-0.81691	-0.02236	0.12447	0.16974
				0.907	-0.81691	-0.02236	0.12447	0.16974
				0.9071	-0.81691	-0.02236	0.12447	0.16974
				0.9072	-0.81691	-0.02235	0.12447	0.16974
				0.9073	-0.81691	-0.02235	0.12447	0.16974
				0.9074	-0.81691	-0.02235	0.12447	0.16974
				0.9075	-0.81691	-0.02234	0.12447	0.16974
				0.9076	-0.81691	-0.02234	0.12447	0.16974
				0.9077	-0.81691	-0.02233	0.12447	0.16974
				0.9078	-0.81691	-0.02233	0.12447	0.16974
				0.9079	-0.81691	-0.02233	0.12447	0.16974
				0.908	-0.81691	-0.02232	0.12447	0.16974
				0.9081	-0.81691	-0.02232	0.12447	0.16974
				0.9082	-0.81691	-0.02232	0.12447	0.16974
				0.9083	-0.81691	-0.02231	0.12447	0.16974
				0.9084	-0.81691	-0.02231	0.12447	0.16974
				0.9085	-0.81691	-0.02231	0.12447	0.16974
				0.9086	-0.81691	-0.0223	0.12447	0.16974
				0.9087	-0.81691	-0.0223	0.12447	0.16974
				0.9088	-0.81691	-0.02229	0.12447	0.16974
				0.9089	-0.81691	-0.02229	0.12447	0.16974
				0.909	-0.81691	-0.02229	0.12447	0.16974
				0.9091	-0.81691	-0.02228	0.12447	0.16974
				0.9092	-0.81691	-0.02228	0.12447	0.16974
				0.9093	-0.81691	-0.02228	0.12447	0.16974
				0.9094	-0.81691	-0.02227	0.12447	0.16974
				0.9095	-0.81691	-0.02227	0.12447	0.16974
				0.9096	-0.81691	-0.02227	0.12447	0.16974
				0.9097	-0.81691	-0.02226	0.12447	0.16974
				0.9098	-0.81691	-0.02226	0.12447	0.16974
				0.9099	-0.81691	-0.02225	0.12447	0.16974
				0.91	-0.81691	-0.02225	0.12447	0.16974
				0.9101	-0.81691	-0.02225	0.12447	0.16974
				0.9102	-0.81691	-0.02224	0.12447	0.16974
				0.9103	-0.81691	-0.02224	0.12447	0.16974
				0.9104	-0.81691	-0.02224	0.12447	0.16974
				0.9105	-0.81691	-0.02223	0.12447	0.16974
				0.9106	-0.81691	-0.02223	0.12447	0.16974
				0.9107	-0.81691	-0.02223	0.12447	0.16974
				0.9108	-0.81691	-0.02222	0.12447	0.16974
				0.9109	-0.81691	-0.02222	0.12447	0.16974
				0.911	-0.81691	-0.02221	0.12447	0.16974
				0.9111	-0.81691	-0.02221	0.12447	0.16974
				0.9112	-0.81691	-0.02221	0.12447	0.16974
				0.9113	-0.81691	-0.0222	0.12447	0.16974
				0.9114	-0.81691	-0.0222	0.12447	0.16974
				0.9115	-0.81691	-0.0222	0.12447	0.16974
				0.9116	-0.81691	-0.02219	0.12447	0.16974
				0.9117	-0.81691	-0.02219	0.12447	0.16974
				0.9118	-0.81691	-0.02219	0.12447	0.16974
				0.9119	-0.81691	-0.02218	0.12447	0.16974
				0.912	-0.81691	-0.02218	0.12447	0.16974
				0.9121	-0.81691	-0.02217	0.12447	0.16974
				0.9122	-0.81691	-0.02217	0.12447	0.16974
				0.9123	-0.81691	-0.02217	0.12447	0.16974
				0.9124	-0.81691	-0.02216	0.12447	0.16974
				0.9125	-0.81691	-0.02216	0.12447	0.16974
				0.9126	-0.81691	-0.02216	0.12447	0.16974
				0.9127	-0.81691	-0.02215	0.12447	0.16974
				0.9128	-0.81691	-0.02215	0.12447	0.16974
				0.9129	-0.81691	-0.02215	0.12447	0.16974
				0.913	-0.81691	-0.02214	0.12447	0.16974
				0.9131	-0.81691	-0.02214	0.12447	0.16974
				0.9132	-0.81691	-0.02213	0.12447	0.16974
				0.9133	-0.81691	-0.02213	0.12447	0.16974
				0.9134	-0.81691	-0.02213	0.12447	0.16974
				0.9135	-0.81691	-0.02212	0.12447	0.16974
				0.9136	-0.81691	-0.02212	0.12447	0.16974
				0.9137	-0.81691	-0.02212	0.12447	0.16974
				0.9138	-0.81691	-0.02211	0.12447	0.16974
				0.9139	-0.81691	-0.02211	0.12447	0.16974
				0.914	-0.81691	-0.02211	0.12447	0.16974
				0.9141	-0.81691	-0.0221	0.12447	0.16974
				0.9142	-0.81691	-0.0221	0.12447	0.16974
				0.9143	-0.81691	-0.0221	0.12447	0.16974
				0.9144	-0.81691	-0.02209	0.12447	0.16974
				0.9145	-0.81691	-0.02209	0.12447	0.16974
				0.9146	-0.81691	-0.02208	0.12447	0.16974
				0.9147	-0.81691	-0.02208	0.12447	0.16974
				0.9148	-0.81691	-0.02208	0.12447	0.16974
				0.9149	-0.81691	-0.02207	0.12447	0.16974
				0.915	-0.81691	-0.02207	0.12447	0.16974
				0.9151	-0.81691	-0.02207	0.12447	0.16974
				0.9152	-0.81691	-0.02206	0.12447	0.16974
				0.9153	-0.81691	-0.02206	0.12447	0.16974
				0.9154	-0.81691	-0.02206	0.12447	0.16974
				0.9155	-0.81691	-0.02205	0.12447	0.16974
				0.9156	-0.81691	-0.02205	0.12447	0.16974
				0.9157	-0.81691	-0.02204	0.12447	0.16974
				0.9158	-0.81691	-0.02204	0.12447	0.16974
				0.9159	-0.81691	-0.02204	0.12447	0.16974
				0.916	-0.81691	-0.02203	0.12447	0.16974
				0.9161	-0.81691	-0.02203	0.12447	0.16974
				0.9162	-0.81691	-0.02203	0.12447	0.16974
				0.9163	-0.81691	-0.02202	0.12447	0.16974
				0.9164	-0.81691	-0.02202	0.12447	0.16974
				0.9165	-0.81691	-0.02202	0.12447	0.16974
				0.9166	-0.81691	-0.02201	0.12447	0.16974
				0.9167	-0.81691	-0.02201	0.12447	0.16974
				0.9168	-0.81691	-0.022	0.12447	0.16974
				0.9169	-0.81691	-0.022	0.12447	0.16974
				0.917	-0.81691	-0.022	0.12447	0.16974
				0.9171	-0.81691	-0.02199	0.12447	0.16974
				0.9172	-0.81691	-0.02199	0.12447	0.16974
				0.9173	-0.81691	-0.02199	0.12447	0.16974
				0.9174	-0.81691	-0.02198	0.12447	0.16974
				0.9175	-0.81691	-0.02198	0.12447	0.16974
				0.9176	-0.81691	-0.02198	0.12447	0.16974
				0.9177	-0.81691	-0.02197	0.12447	0.16974
				0.9178	-0.81691	-0.02197	0.12447	0.16974
				0.9179	-0.81691	-0.02197	0.12447	0.16974
				0.918	-0.81691	-0.02196	0.12447	0.16974
				0.9181	-0.81691	-0.02196	0.12447	0.16974
				0.9182	-0.81691	-0.02195	0.12447	0.16974
				0.9183	-0.81691	-0.02195	0.12447	0.16974
				0.9184	-0.81691	-0.02195	0.12447	0.16974
				0.9185	-0.81691	-0.02194	0.12447	0.16974
				0.9186	-0.81691	-0.02194	0.12447	0.16974
				0.9187	-0.81691	-0.02194	0.12447	0.16974
				0.9188	-0.81691	-0.02193	0.12447	0.16974
				0.9189	-0.81691	-0.02193	0.12447	0.16974
				0.919	-0.81691	-0.02193	0.12447	0.16974
				0.9191	-0.81691	-0.02192	0.12447	0.16974
				0.9192	-0.81691	-0.02192	0.12447	0.16974
				0.9193	-0.81691	-0.02191	0.12447	0.16974
				0.9194	-0.81691	-0.02191	0.12447	0.16974
				0.9195	-0.81691	-0.02191	0.12447	0.16974
				0.9196	-0.81691	-0.0219	0.12447	0.16974
				0.9197	-0.81691	-0.0219	0.12447	0.16974
				0.9198	-0.81691	-0.0219	0.12447	0.16974
				0.9199	-0.81691	-0.02189	0.12447	0.16974
				0.92	-0.81691	-0.02189	0.12447	0.16974
				0.9201	-0.81691	-0.02189	0.12447	0.16974
				0.9202	-0.81691	-0.02188	0.12447	0.16974
				0.9203	-0.81691	-0.02188	0.12447	0.16974
				0.9204	-0.81691	-0.02188	0.12447	0.16974
				0.9205	-0.81691	-0.02187	0.12447	0.16974
				0.9206	-0.81691	-0.02187	0.12447	0.16974
				0.9207	-0.8169	-0.02186	0.12447	0.16974
				0.9208	-0.8169	-0.02186	0.12447	0.16974
				0.9209	-0.8169	-0.02186	0.12447	0.16974
				0.921	-0.8169	-0.02185	0.12447	0.16974
				0.9211	-0.8169	-0.02185	0.12447	0.16974
				0.9212	-0.8169	-0.02185	0.12447	0.16974
				0.9213	-0.8169	-0.02184	0.12447	0.16974
				0.9214	-0.8169	-0.02184	0.12447	0.16974
				0.9215	-0.8169	-0.02184	0.12447	0.16974
				0.9216	-0.8169	-0.02183	0.12447	0.16974
				0.9217	-0.8169	-0.02183	0.12447	0.16974
				0.9218	-0.8169	-0.02183	0.12447	0.16974
				0.9219	-0.8169	-0.02182	0.12447	0.16974
				0.922	-0.8169	-0.02182	0.12447	0.16974
				0.9221	-0.8169	-0.02181	0.12447	0.16974
				0.9222	-0.8169	-0.02181	0.12447	0.16974
				0.9223	-0.8169	-0.02181	0.12447	0.16974
				0.9224	-0.8169	-0.0218	0.12447	0.16974
				0.9225	-0.8169	-0.0218	0.12447	0.16974
				0.9226	-0.8169	-0.0218	0.12447	0.16974
				0.9227	-0.8169	-0.02179	0.12447	0.16974
				0.9228	-0.8169	-0.02179	0.12447	0.16974
				0.9229	-0.8169	-0.02179	0.12447	0.16974
				0.923	-0.8169	-0.02178	0.12447	0.16974
				0.9231	-0.8169	-0.02178	0.12447	0.16974
				0.9232	-0.8169	-0.02178	0.12447	0.16974
				0.9233	-0.8169	-0.02177	0.12447	0.16974
				0.9234	-0.8169	-0.02177	0.12447	0.16974
				0.9235	-0.8169	-0.02176	0.12447	0.16974
				0.9236	-0.8169	-0.02176	0.12447	0.16974
				0.9237	-0.8169	-0.02176	0.12447	0.16974
				0.9238	-0.8169	-0.02175	0.12447	0.16974
				0.9239	-0.8169	-0.02175	0.12447	0.16974
				0.924	-0.8169	-0.02175	0.12447	0.16974
				0.9241	-0.8169	-0.02174	0.12447	0.16974
				0.9242	-0.8169	-0.02174	0.12447	0.16974
				0.9243	-0.8169	-0.02174	0.12447	0.16974
				0.9244	-0.8169	-0.02173	0.12447	0.16974
				0.9245	-0.8169	-0.02173	0.12447	0.16974
				0.9246	-0.8169	-0.02173	0.12447	0.16974
				0.9247	-0.8169	-0.02172	0.12447	0.16974
				0.9248	-0.8169	-0.02172	0.12447	0.16974
				0.9249	-0.8169	-0.02171	0.12447	0.16974
				0.925	-0.8169	-0.02171	0.12447	0.16974
				0.9251	-0.8169	-0.02171	0.12447	0.16974
				0.9252	-0.8169	-0.0217	0.12447	0.16974
				0.9253	-0.8169	-0.0217	0.12447	0.16974
				0.9254	-0.8169	-0.0217	0.12447	0.16974
				0.9255	-0.8169	-0.02169	0.12447	0.16974
				0.9256	-0.8169	-0.02169	0.12447	0.16974
				0.9257	-0.8169	-0.02169	0.12447	0.16974
				0.9258	-0.8169	-0.02168	0.12447	0.16974
				0.9259	-0.8169	-0.02168	0.12447	0.16974
				0.926	-0.8169	-0.02168	0.12447	0.16974
				0.9261	-0.8169	-0.02167	0.12447	0.16974
				0.9262	-0.8169	-0.02167	0.12447	0.16974
				0.9263	-0.8169	-0.02166	0.12447	0.16974
				0.9264	-0.8169	-0.02166	0.12447	0.16974
				0.9265	-0.8169	-0.02166	0.12447	0.16974
				0.9266	-0.8169	-0.02165	0.12447	0.16974
				0.9267	-0.8169	-0.02165	0.12447	0.16974
				0.9268	-0.8169	-0.02165	0.12447	0.16974
				0.9269	-0.8169	-0.02164	0.12447	0.16974
				0.927	-0.8169	-0.02164	0.12447	0.16974
				0.9271	-0.8169	-0.02164	0.12447	0.16974
				0.9272	-0.8169	-0.02163	0.12447	0.16974
				0.9273	-0.8169	-0.02163	0.12447	0.16974
				0.9274	-0.8169	-0.02163	0.12447	0.16974
				0.9275	-0.8169	-0.02162	0.12447	0.16974
				0.9276	-0.8169	-0.02162	0.12447	0.16974
				0.9277	-0.8169	-0.02161	0.12447	0.16974
				0.9278	-0.8169	-0.02161	0.12447	0.16974
				0.9279	-0.8169	-0.02161	0.12447	0.16974
				0.928	-0.8169	-0.0216	0.12447	0.16974
				0.9281	-0.8169	-0.0216	0.12447	0.16974
				0.9282	-0.8169	-0.0216	0.12447	0.16974
				0.9283	-0.8169	-0.02159	0.12447	0.16974
				0.9284	-0.8169	-0.02159	0.12447	0.16974
				0.9285	-0.8169	-0.02159	0.12447	0.16974
				0.9286	-0.8169	-0.02158	0.12447	0.16974
				0.9287	-0.8169	-0.02158	0.12447	0.16974
				0.9288	-0.8169	-0.02158	0.12447	0.16974
				0.9289	-0.8169	-0.02157	0.12447	0.16974
				0.929	-0.8169	-0.02157	0.12447	0.16974
				0.9291	-0.8169	-0.02157	0.12447	0.16974
				0.9292	-0.8169	-0.02156	0.12447	0.16974
				0.9293	-0.8169	-0.02156	0.12447	0.16974
				0.9294	-0.8169	-0.02155	0.12447	0.16974
				0.9295	-0.8169	-0.02155	0.12447	0.16974
				0.9296	-0.8169	-0.02155	0.12447	0.16974
				0.9297	-0.8169	-0.02154	0.12447	0.16974
				0.9298	-0.8169	-0.02154	0.12447	0.16974
				0.9299	-0.8169	-0.02154	0.12447	0.16974
				0.93	-0.8169	-0.02153	0.12447	0.16974
				0.9301	-0.8169	-0.02153	0.12447	0.16974
				0.9302	-0.8169	-0.02153	0.12447	0.16974
				0.9303	-0.8169	-0.02152	0.12447	0.16974
				0.9304	-0.8169	-0.02152	0.12447	0.16974
				0.9305	-0.8169	-0.02152	0.12447	0.16974
				0.9306	-0.8169	-0.02151	0.12447	0.16974
				0.9307	-0.8169	-0.02151	0.12447	0.16974
				0.9308	-0.8169	-0.02151	0.12447	0.16974
				0.9309	-0.8169	-0.0215	0.12447	0.16974
				0.931	-0.8169	-0.0215	0.12447	0.16974
				0.9311	-0.8169	-0.02149	0.12447	0.16974
				0.9312	-0.8169	-0.02149	0.12447	0.16974
				0.9313	-0.8169	-0.02149	0.12447	0.16974
				0.9314	-0.8169	-0.02148	0.12447	0.16974
				0.9315	-0.8169	-0.02148	0.12447	0.16974
				0.9316	-0.8169	-0.02148	0.12447	0.16974
				0.9317	-0.8169	-0.02147	0.12447	0.16974
				0.9318	-0.8169	-0.02147	0.12447	0.16974
				0.9319	-0.8169	-0.02147	0.12447	0.16974
				0.932	-0.8169	-0.02146	0.12447	0.16974
				0.9321	-0.8169	-0.02146	0.12447	0.16974
				0.9322	-0.8169	-0.02146	0.12447	0.16974
				0.9323	-0.8169	-0.02145	0.12447	0.16974
				0.9324	-0.8169	-0.02145	0.12447	0.16974
				0.9325	-0.8169	-0.02145	0.12447	0.16974
				0.9326	-0.8169	-0.02144	0.12447	0.16974
				0.9327	-0.8169	-0.02144	0.12447	0.16974
				0.9328	-0.8169	-0.02143	0.12447	0.16974
				0.9329	-0.8169	-0.02143	0.12447	0.16974
				0.933	-0.8169	-0.02143	0.12447	0.16974
				0.9331	-0.8169	-0.02142	0.12447	0.16974
				0.9332	-0.8169	-0.02142	0.12447	0.16974
				0.9333	-0.8169	-0.02142	0.12447	0.16974
				0.9334	-0.8169	-0.02141	0.12447	0.16974
				0.9335	-0.8169	-0.02141	0.12447	0.16974
				0.9336	-0.8169	-0.02141	0.12447	0.16974
				0.9337	-0.8169	-0.0214	0.12447	0.16974
				0.9338	-0.8169	-0.0214	0.12447	0.16974
				0.9339	-0.8169	-0.0214	0.12447	0.16974
				0.934	-0.8169	-0.02139	0.12447	0.16974
				0.9341	-0.8169	-0.02139	0.12447	0.16974
				0.9342	-0.8169	-0.02139	0.12447	0.16974
				0.9343	-0.8169	-0.02138	0.12447	0.16974
				0.9344	-0.8169	-0.02138	0.12447	0.16974
				0.9345	-0.8169	-0.02137	0.12447	0.16974
				0.9346	-0.8169	-0.02137	0.12447	0.16974
				0.9347	-0.8169	-0.02137	0.12447	0.16974
				0.9348	-0.8169	-0.02136	0.12447	0.16974
				0.9349	-0.8169	-0.02136	0.12447	0.16974
				0.935	-0.8169	-0.02136	0.12447	0.16974
				0.9351	-0.8169	-0.02135	0.12447	0.16974
				0.9352	-0.8169	-0.02135	0.12447	0.16974
				0.9353	-0.8169	-0.02135	0.12447	0.16974
				0.9354	-0.8169	-0.02134	0.12447	0.16974
				0.9355	-0.8169	-0.02134	0.12447	0.16974
				0.9356	-0.8169	-0.02134	0.12447	0.16974
				0.9357	-0.8169	-0.02133	0.12447	0.16974
				0.9358	-0.8169	-0.02133	0.12447	0.16974
				0.9359	-0.8169	-0.02133	0.12447	0.16974
				0.936	-0.8169	-0.02132	0.12447	0.16974
				0.9361	-0.8169	-0.02132	0.12447	0.16974
				0.9362	-0.8169	-0.02131	0.12447	0.16974
				0.9363	-0.8169	-0.02131	0.12447	0.16974
				0.9364	-0.8169	-0.02131	0.12447	0.16974
				0.9365	-0.8169	-0.0213	0.12447	0.16974
				0.9366	-0.8169	-0.0213	0.12447	0.16974
				0.9367	-0.8169	-0.0213	0.12447	0.16974
				0.9368	-0.8169	-0.02129	0.12447	0.16974
				0.9369	-0.8169	-0.02129	0.12447	0.16974
				0.937	-0.8169	-0.02129	0.12447	0.16974
				0.9371	-0.8169	-0.02128	0.12447	0.16974
				0.9372	-0.8169	-0.02128	0.12447	0.16974
				0.9373	-0.8169	-0.02128	0.12447	0.16974
				0.9374	-0.8169	-0.02127	0.12447	0.16974
				0.9375	-0.8169	-0.02127	0.12447	0.16974
				0.9376	-0.8169	-0.02127	0.12447	0.16974
				0.9377	-0.8169	-0.02126	0.12447	0.16974
				0.9378	-0.8169	-0.02126	0.12447	0.16974
				0.9379	-0.81689	-0.02126	0.12447	0.16974
				0.938	-0.81689	-0.02125	0.12447	0.16974
				0.9381	-0.81689	-0.02125	0.12447	0.16974
				0.9382	-0.81689	-0.02124	0.12447	0.16974
				0.9383	-0.81689	-0.02124	0.12447	0.16974
				0.9384	-0.81689	-0.02124	0.12447	0.16974
				0.9385	-0.81689	-0.02123	0.12447	0.16974
				0.9386	-0.81689	-0.02123	0.12447	0.16974
				0.9387	-0.81689	-0.02123	0.12447	0.16974
				0.9388	-0.81689	-0.02122	0.12447	0.16974
				0.9389	-0.81689	-0.02122	0.12447	0.16974
				0.939	-0.81689	-0.02122	0.12447	0.16974
				0.9391	-0.81689	-0.02121	0.12447	0.16974
				0.9392	-0.81689	-0.02121	0.12447	0.16974
				0.9393	-0.81689	-0.02121	0.12447	0.16974
				0.9394	-0.81689	-0.0212	0.12447	0.16974
				0.9395	-0.81689	-0.0212	0.12447	0.16974
				0.9396	-0.81689	-0.0212	0.12447	0.16974
				0.9397	-0.81689	-0.02119	0.12447	0.16974
				0.9398	-0.81689	-0.02119	0.12447	0.16974
				0.9399	-0.81689	-0.02119	0.12447	0.16974
				0.94	-0.81689	-0.02118	0.12447	0.16974
				0.9401	-0.81689	-0.02118	0.12447	0.16974
				0.9402	-0.81689	-0.02117	0.12447	0.16974
				0.9403	-0.81689	-0.02117	0.12447	0.16974
				0.9404	-0.81689	-0.02117	0.12447	0.16974
				0.9405	-0.81689	-0.02116	0.12447	0.16974
				0.9406	-0.81689	-0.02116	0.12447	0.16974
				0.9407	-0.81689	-0.02116	0.12447	0.16974
				0.9408	-0.81689	-0.02115	0.12447	0.16974
				0.9409	-0.81689	-0.02115	0.12447	0.16974
				0.941	-0.81689	-0.02115	0.12447	0.16974
				0.9411	-0.81689	-0.02114	0.12447	0.16974
				0.9412	-0.81689	-0.02114	0.12447	0.16974
				0.9413	-0.81689	-0.02114	0.12447	0.16974
				0.9414	-0.81689	-0.02113	0.12447	0.16974
				0.9415	-0.81689	-0.02113	0.12447	0.16974
				0.9416	-0.81689	-0.02113	0.12447	0.16974
				0.9417	-0.81689	-0.02112	0.12447	0.16974
				0.9418	-0.81689	-0.02112	0.12447	0.16974
				0.9419	-0.81689	-0.02112	0.12447	0.16974
				0.942	-0.81689	-0.02111	0.12447	0.16974
				0.9421	-0.81689	-0.02111	0.12447	0.16974
				0.9422	-0.81689	-0.02111	0.12447	0.16974
				0.9423	-0.81689	-0.0211	0.12447	0.16974
				0.9424	-0.81689	-0.0211	0.12447	0.16974
				0.9425	-0.81689	-0.02109	0.12447	0.16974
				0.9426	-0.81689	-0.02109	0.12447	0.16974
				0.9427	-0.81689	-0.02109	0.12447	0.16974
				0.9428	-0.81689	-0.02108	0.12447	0.16974
				0.9429	-0.81689	-0.02108	0.12447	0.16974
				0.943	-0.81689	-0.02108	0.12447	0.16974
				0.9431	-0.81689	-0.02107	0.12447	0.16974
				0.9432	-0.81689	-0.02107	0.12447	0.16974
				0.9433	-0.81689	-0.02107	0.12447	0.16974
				0.9434	-0.81689	-0.02106	0.12447	0.16974
				0.9435	-0.81689	-0.02106	0.12447	0.16974
				0.9436	-0.81689	-0.02106	0.12447	0.16974
				0.9437	-0.81689	-0.02105	0.12447	0.16974
				0.9438	-0.81689	-0.02105	0.12447	0.16974
				0.9439	-0.81689	-0.02105	0.12447	0.16974
				0.944	-0.81689	-0.02104	0.12447	0.16974
				0.9441	-0.81689	-0.02104	0.12447	0.16974
				0.9442	-0.81689	-0.02104	0.12447	0.16974
				0.9443	-0.81689	-0.02103	0.12447	0.16974
				0.9444	-0.81689	-0.02103	0.12447	0.16974
				0.9445	-0.81689	-0.02103	0.12447	0.16974
				0.9446	-0.81689	-0.02102	0.12447	0.16974
				0.9447	-0.81689	-0.02102	0.12447	0.16974
				0.9448	-0.81689	-0.02101	0.12447	0.16974
				0.9449	-0.81689	-0.02101	0.12447	0.16974
				0.945	-0.81689	-0.02101	0.12447	0.16974
				0.9451	-0.81689	-0.021	0.12447	0.16974
				0.9452	-0.81689	-0.021	0.12447	0.16974
				0.9453	-0.81689	-0.021	0.12447	0.16974
				0.9454	-0.81689	-0.02099	0.12447	0.16974
				0.9455	-0.81689	-0.02099	0.12447	0.16974
				0.9456	-0.81689	-0.02099	0.12447	0.16974
				0.9457	-0.81689	-0.02098	0.12447	0.16974
				0.9458	-0.81689	-0.02098	0.12447	0.16974
				0.9459	-0.81689	-0.02098	0.12447	0.16974
				0.946	-0.81689	-0.02097	0.12447	0.16974
				0.9461	-0.81689	-0.02097	0.12447	0.16974
				0.9462	-0.81689	-0.02097	0.12447	0.16974
				0.9463	-0.81689	-0.02096	0.12447	0.16974
				0.9464	-0.81689	-0.02096	0.12447	0.16974
				0.9465	-0.81689	-0.02096	0.12447	0.16974
				0.9466	-0.81689	-0.02095	0.12447	0.16974
				0.9467	-0.81689	-0.02095	0.12447	0.16974
				0.9468	-0.81689	-0.02095	0.12447	0.16974
				0.9469	-0.81689	-0.02094	0.12447	0.16974
				0.947	-0.81689	-0.02094	0.12447	0.16974
				0.9471	-0.81689	-0.02094	0.12447	0.16974
				0.9472	-0.81689	-0.02093	0.12447	0.16974
				0.9473	-0.81689	-0.02093	0.12447	0.16974
				0.9474	-0.81689	-0.02092	0.12447	0.16974
				0.9475	-0.81689	-0.02092	0.12447	0.16974
				0.9476	-0.81689	-0.02092	0.12447	0.16974
				0.9477	-0.81689	-0.02091	0.12447	0.16974
				0.9478	-0.81689	-0.02091	0.12447	0.16974
				0.9479	-0.81689	-0.02091	0.12447	0.16974
				0.948	-0.81689	-0.0209	0.12447	0.16974
				0.9481	-0.81689	-0.0209	0.12447	0.16974
				0.9482	-0.81689	-0.0209	0.12447	0.16974
				0.9483	-0.81689	-0.02089	0.12447	0.16974
				0.9484	-0.81689	-0.02089	0.12447	0.16974
				0.9485	-0.81689	-0.02089	0.12447	0.16974
				0.9486	-0.81689	-0.02088	0.12447	0.16974
				0.9487	-0.81689	-0.02088	0.12447	0.16974
				0.9488	-0.81689	-0.02088	0.12447	0.16974
				0.9489	-0.81689	-0.02087	0.12447	0.16974
				0.949	-0.81689	-0.02087	0.12447	0.16974
				0.9491	-0.81689	-0.02087	0.12447	0.16974
				0.9492	-0.81689	-0.02086	0.12447	0.16974
				0.9493	-0.81689	-0.02086	0.12447	0.16974
				0.9494	-0.81689	-0.02086	0.12447	0.16974
				0.9495	-0.81689	-0.02085	0.12447	0.16974
				0.9496	-0.81689	-0.02085	0.12447	0.16974
				0.9497	-0.81689	-0.02085	0.12447	0.16974
				0.9498	-0.81689	-0.02084	0.12447	0.16974
				0.9499	-0.81689	-0.02084	0.12447	0.16974
				0.95	-0.81689	-0.02084	0.12447	0.16974
				0.9501	-0.81689	-0.02083	0.12447	0.16974
				0.9502	-0.81689	-0.02083	0.12447	0.16974
				0.9503	-0.81689	-0.02082	0.12447	0.16974
				0.9504	-0.81689	-0.02082	0.12447	0.16974
				0.9505	-0.81689	-0.02082	0.12447	0.16974
				0.9506	-0.81689	-0.02081	0.12447	0.16974
				0.9507	-0.81689	-0.02081	0.12447	0.16974
				0.9508	-0.81689	-0.02081	0.12447	0.16974
				0.9509	-0.81689	-0.0208	0.12447	0.16974
				0.951	-0.81689	-0.0208	0.12447	0.16974
				0.9511	-0.81689	-0.0208	0.12447	0.16974
				0.9512	-0.81689	-0.02079	0.12447	0.16974
				0.9513	-0.81689	-0.02079	0.12447	0.16974
				0.9514	-0.81689	-0.02079	0.12447	0.16974
				0.9515	-0.81689	-0.02078	0.12447	0.16974
				0.9516	-0.81689	-0.02078	0.12447	0.16974
				0.9517	-0.81689	-0.02078	0.12447	0.16974
				0.9518	-0.81689	-0.02077	0.12447	0.16974
				0.9519	-0.81689	-0.02077	0.12447	0.16974
				0.952	-0.81689	-0.02077	0.12447	0.16974
				0.9521	-0.81689	-0.02076	0.12447	0.16974
				0.9522	-0.81689	-0.02076	0.12447	0.16974
				0.9523	-0.81689	-0.02076	0.12447	0.16974
				0.9524	-0.81689	-0.02075	0.12447	0.16974
				0.9525	-0.81689	-0.02075	0.12447	0.16974
				0.9526	-0.81689	-0.02075	0.12447	0.16974
				0.9527	-0.81689	-0.02074	0.12447	0.16974
				0.9528	-0.81689	-0.02074	0.12447	0.16974
				0.9529	-0.81689	-0.02074	0.12447	0.16974
				0.953	-0.81689	-0.02073	0.12447	0.16974
				0.9531	-0.81689	-0.02073	0.12447	0.16974
				0.9532	-0.81689	-0.02073	0.12447	0.16974
				0.9533	-0.81689	-0.02072	0.12447	0.16974
				0.9534	-0.81689	-0.02072	0.12447	0.16974
				0.9535	-0.81689	-0.02071	0.12447	0.16974
				0.9536	-0.81689	-0.02071	0.12447	0.16974
				0.9537	-0.81689	-0.02071	0.12447	0.16974
				0.9538	-0.81689	-0.0207	0.12447	0.16974
				0.9539	-0.81689	-0.0207	0.12447	0.16974
				0.954	-0.81689	-0.0207	0.12447	0.16974
				0.9541	-0.81689	-0.02069	0.12447	0.16974
				0.9542	-0.81689	-0.02069	0.12447	0.16974
				0.9543	-0.81689	-0.02069	0.12447	0.16974
				0.9544	-0.81689	-0.02068	0.12447	0.16974
				0.9545	-0.81689	-0.02068	0.12447	0.16974
				0.9546	-0.81689	-0.02068	0.12447	0.16974
				0.9547	-0.81689	-0.02067	0.12447	0.16974
				0.9548	-0.81689	-0.02067	0.12447	0.16974
				0.9549	-0.81689	-0.02067	0.12447	0.16974
				0.955	-0.81689	-0.02066	0.12447	0.16974
				0.9551	-0.81688	-0.02066	0.12447	0.16974
				0.9552	-0.81688	-0.02066	0.12447	0.16974
				0.9553	-0.81688	-0.02065	0.12447	0.16974
				0.9554	-0.81688	-0.02065	0.12447	0.16974
				0.9555	-0.81688	-0.02065	0.12447	0.16974
				0.9556	-0.81688	-0.02064	0.12447	0.16974
				0.9557	-0.81688	-0.02064	0.12447	0.16974
				0.9558	-0.81688	-0.02064	0.12447	0.16974
				0.9559	-0.81688	-0.02063	0.12447	0.16974
				0.956	-0.81688	-0.02063	0.12447	0.16974
				0.9561	-0.81688	-0.02063	0.12447	0.16974
				0.9562	-0.81688	-0.02062	0.12447	0.16974
				0.9563	-0.81688	-0.02062	0.12447	0.16974
				0.9564	-0.81688	-0.02062	0.12447	0.16974
				0.9565	-0.81688	-0.02061	0.12447	0.16974
				0.9566	-0.81688	-0.02061	0.12447	0.16974
				0.9567	-0.81688	-0.02061	0.12447	0.16974
				0.9568	-0.81688	-0.0206	0.12447	0.16974
				0.9569	-0.81688	-0.0206	0.12447	0.16974
				0.957	-0.81688	-0.0206	0.12447	0.16974
				0.9571	-0.81688	-0.02059	0.12447	0.16974
				0.9572	-0.81688	-0.02059	0.12447	0.16974
				0.9573	-0.81688	-0.02059	0.12447	0.16974
				0.9574	-0.81688	-0.02058	0.12447	0.16974
				0.9575	-0.81688	-0.02058	0.12447	0.16974
				0.9576	-0.81688	-0.02057	0.12447	0.16974
				0.9577	-0.81688	-0.02057	0.12447	0.16974
				0.9578	-0.81688	-0.02057	0.12447	0.16974
				0.9579	-0.81688	-0.02056	0.12447	0.16974
				0.958	-0.81688	-0.02056	0.12447	0.16974
				0.9581	-0.81688	-0.02056	0.12447	0.16974
				0.9582	-0.81688	-0.02055	0.12447	0.16974
				0.9583	-0.81688	-0.02055	0.12447	0.16974
				0.9584	-0.81688	-0.02055	0.12447	0.16974
				0.9585	-0.81688	-0.02054	0.12447	0.16974
				0.9586	-0.81688	-0.02054	0.12447	0.16974
				0.9587	-0.81688	-0.02054	0.12447	0.16974
				0.9588	-0.81688	-0.02053	0.12447	0.16974
				0.9589	-0.81688	-0.02053	0.12447	0.16974
				0.959	-0.81688	-0.02053	0.12447	0.16974
				0.9591	-0.81688	-0.02052	0.12447	0.16974
				0.9592	-0.81688	-0.02052	0.12447	0.16974
				0.9593	-0.81688	-0.02052	0.12447	0.16974
				0.9594	-0.81688	-0.02051	0.12447	0.16974
				0.9595	-0.81688	-0.02051	0.12447	0.16974
				0.9596	-0.81688	-0.02051	0.12447	0.16974
				0.9597	-0.81688	-0.0205	0.12447	0.16974
				0.9598	-0.81688	-0.0205	0.12447	0.16974
				0.9599	-0.81688	-0.0205	0.12447	0.16974
				0.96	-0.81688	-0.02049	0.12447	0.16974
				0.9601	-0.81688	-0.02049	0.12447	0.16974
				0.9602	-0.81688	-0.02049	0.12447	0.16974
				0.9603	-0.81688	-0.02048	0.12447	0.16974
				0.9604	-0.81688	-0.02048	0.12447	0.16974
				0.9605	-0.81688	-0.02048	0.12447	0.16974
				0.9606	-0.81688	-0.02047	0.12447	0.16974
				0.9607	-0.81688	-0.02047	0.12447	0.16974
				0.9608	-0.81688	-0.02047	0.12447	0.16974
				0.9609	-0.81688	-0.02046	0.12447	0.16974
				0.961	-0.81688	-0.02046	0.12447	0.16974
				0.9611	-0.81688	-0.02046	0.12447	0.16974
				0.9612	-0.81688	-0.02045	0.12447	0.16974
				0.9613	-0.81688	-0.02045	0.12447	0.16974
				0.9614	-0.81688	-0.02045	0.12447	0.16974
				0.9615	-0.81688	-0.02044	0.12447	0.16974
				0.9616	-0.81688	-0.02044	0.12447	0.16974
				0.9617	-0.81688	-0.02044	0.12447	0.16974
				0.9618	-0.81688	-0.02043	0.12447	0.16974
				0.9619	-0.81688	-0.02043	0.12447	0.16974
				0.962	-0.81688	-0.02043	0.12447	0.16974
				0.9621	-0.81688	-0.02042	0.12447	0.16974
				0.9622	-0.81688	-0.02042	0.12447	0.16974
				0.9623	-0.81688	-0.02042	0.12447	0.16974
				0.9624	-0.81688	-0.02041	0.12447	0.16974
				0.9625	-0.81688	-0.02041	0.12447	0.16974
				0.9626	-0.81688	-0.0204	0.12447	0.16974
				0.9627	-0.81688	-0.0204	0.12447	0.16974
				0.9628	-0.81688	-0.0204	0.12447	0.16974
				0.9629	-0.81688	-0.02039	0.12447	0.16974
				0.963	-0.81688	-0.02039	0.12447	0.16974
				0.9631	-0.81688	-0.02039	0.12447	0.16974
				0.9632	-0.81688	-0.02038	0.12447	0.16974
				0.9633	-0.81688	-0.02038	0.12447	0.16974
				0.9634	-0.81688	-0.02038	0.12447	0.16974
				0.9635	-0.81688	-0.02037	0.12447	0.16974
				0.9636	-0.81688	-0.02037	0.12447	0.16974
				0.9637	-0.81688	-0.02037	0.12447	0.16974
				0.9638	-0.81688	-0.02036	0.12447	0.16974
				0.9639	-0.81688	-0.02036	0.12447	0.16974
				0.964	-0.81688	-0.02036	0.12447	0.16974
				0.9641	-0.81688	-0.02035	0.12447	0.16974
				0.9642	-0.81688	-0.02035	0.12447	0.16974
				0.9643	-0.81688	-0.02035	0.12447	0.16974
				0.9644	-0.81688	-0.02034	0.12447	0.16974
				0.9645	-0.81688	-0.02034	0.12447	0.16974
				0.9646	-0.81688	-0.02034	0.12447	0.16974
				0.9647	-0.81688	-0.02033	0.12447	0.16974
				0.9648	-0.81688	-0.02033	0.12447	0.16974
				0.9649	-0.81688	-0.02033	0.12447	0.16974
				0.965	-0.81688	-0.02032	0.12447	0.16974
				0.9651	-0.81688	-0.02032	0.12447	0.16974
				0.9652	-0.81688	-0.02032	0.12447	0.16974
				0.9653	-0.81688	-0.02031	0.12447	0.16974
				0.9654	-0.81688	-0.02031	0.12447	0.16974
				0.9655	-0.81688	-0.02031	0.12447	0.16974
				0.9656	-0.81688	-0.0203	0.12447	0.16974
				0.9657	-0.81688	-0.0203	0.12447	0.16974
				0.9658	-0.81688	-0.0203	0.12447	0.16974
				0.9659	-0.81688	-0.02029	0.12447	0.16974
				0.966	-0.81688	-0.02029	0.12447	0.16974
				0.9661	-0.81688	-0.02029	0.12447	0.16974
				0.9662	-0.81688	-0.02028	0.12447	0.16974
				0.9663	-0.81688	-0.02028	0.12447	0.16974
				0.9664	-0.81688	-0.02028	0.12447	0.16974
				0.9665	-0.81688	-0.02027	0.12447	0.16974
				0.9666	-0.81688	-0.02027	0.12447	0.16974
				0.9667	-0.81688	-0.02027	0.12447	0.16974
				0.9668	-0.81688	-0.02026	0.12447	0.16974
				0.9669	-0.81688	-0.02026	0.12447	0.16974
				0.967	-0.81688	-0.02026	0.12447	0.16974
				0.9671	-0.81688	-0.02025	0.12447	0.16974
				0.9672	-0.81688	-0.02025	0.12447	0.16974
				0.9673	-0.81688	-0.02025	0.12447	0.16974
				0.9674	-0.81688	-0.02024	0.12447	0.16974
				0.9675	-0.81688	-0.02024	0.12447	0.16974
				0.9676	-0.81688	-0.02024	0.12447	0.16974
				0.9677	-0.81688	-0.02023	0.12447	0.16974
				0.9678	-0.81688	-0.02023	0.12447	0.16974
				0.9679	-0.81688	-0.02023	0.12447	0.16974
				0.968	-0.81688	-0.02022	0.12447	0.16974
				0.9681	-0.81688	-0.02022	0.12447	0.16974
				0.9682	-0.81688	-0.02022	0.12447	0.16974
				0.9683	-0.81688	-0.02021	0.12447	0.16974
				0.9684	-0.81688	-0.02021	0.12447	0.16974
				0.9685	-0.81688	-0.02021	0.12447	0.16974
				0.9686	-0.81688	-0.0202	0.12447	0.16974
				0.9687	-0.81688	-0.0202	0.12447	0.16974
				0.9688	-0.81688	-0.0202	0.12447	0.16974
				0.9689	-0.81688	-0.02019	0.12447	0.16974
				0.969	-0.81688	-0.02019	0.12447	0.16974
				0.9691	-0.81688	-0.02019	0.12447	0.16974
				0.9692	-0.81688	-0.02018	0.12447	0.16974
				0.9693	-0.81688	-0.02018	0.12447	0.16974
				0.9694	-0.81688	-0.02018	0.12447	0.16974
				0.9695	-0.81688	-0.02017	0.12447	0.16974
				0.9696	-0.81688	-0.02017	0.12447	0.16974
				0.9697	-0.81688	-0.02017	0.12447	0.16974
				0.9698	-0.81688	-0.02016	0.12447	0.16974
				0.9699	-0.81688	-0.02016	0.12447	0.16974
				0.97	-0.81688	-0.02016	0.12447	0.16974
				0.9701	-0.81688	-0.02015	0.12447	0.16974
				0.9702	-0.81688	-0.02015	0.12447	0.16974
				0.9703	-0.81688	-0.02015	0.12447	0.16974
				0.9704	-0.81688	-0.02014	0.12447	0.16974
				0.9705	-0.81688	-0.02014	0.12447	0.16974
				0.9706	-0.81688	-0.02014	0.12447	0.16974
				0.9707	-0.81688	-0.02013	0.12447	0.16974
				0.9708	-0.81688	-0.02013	0.12447	0.16974
				0.9709	-0.81688	-0.02013	0.12447	0.16974
				0.971	-0.81688	-0.02012	0.12447	0.16974
				0.9711	-0.81688	-0.02012	0.12447	0.16974
				0.9712	-0.81688	-0.02012	0.12447	0.16974
				0.9713	-0.81688	-0.02011	0.12447	0.16974
				0.9714	-0.81688	-0.02011	0.12447	0.16974
				0.9715	-0.81688	-0.02011	0.12447	0.16974
				0.9716	-0.81688	-0.0201	0.12447	0.16974
				0.9717	-0.81688	-0.0201	0.12447	0.16974
				0.9718	-0.81688	-0.0201	0.12447	0.16974
				0.9719	-0.81688	-0.02009	0.12447	0.16974
				0.972	-0.81688	-0.02009	0.12447	0.16974
				0.9721	-0.81688	-0.02009	0.12447	0.16974
				0.9722	-0.81688	-0.02008	0.12447	0.16974
				0.9723	-0.81688	-0.02008	0.12447	0.16974
				0.9724	-0.81687	-0.02008	0.12447	0.16974
				0.9725	-0.81687	-0.02007	0.12447	0.16974
				0.9726	-0.81687	-0.02007	0.12447	0.16974
				0.9727	-0.81687	-0.02007	0.12447	0.16974
				0.9728	-0.81687	-0.02006	0.12447	0.16974
				0.9729	-0.81687	-0.02006	0.12447	0.16974
				0.973	-0.81687	-0.02006	0.12447	0.16974
				0.9731	-0.81687	-0.02005	0.12447	0.16974
				0.9732	-0.81687	-0.02005	0.12447	0.16974
				0.9733	-0.81687	-0.02005	0.12447	0.16974
				0.9734	-0.81687	-0.02004	0.12447	0.16974
				0.9735	-0.81687	-0.02004	0.12447	0.16974
				0.9736	-0.81687	-0.02004	0.12447	0.16974
				0.9737	-0.81687	-0.02003	0.12447	0.16974
				0.9738	-0.81687	-0.02003	0.12447	0.16974
				0.9739	-0.81687	-0.02003	0.12447	0.16974
				0.974	-0.81687	-0.02002	0.12447	0.16974
				0.9741	-0.81687	-0.02002	0.12447	0.16974
				0.9742	-0.81687	-0.02002	0.12447	0.16974
				0.9743	-0.81687	-0.02001	0.12447	0.16974
				0.9744	-0.81687	-0.02001	0.12447	0.16974
				0.9745	-0.81687	-0.02001	0.12447	0.16974
				0.9746	-0.81687	-0.02	0.12447	0.16974
				0.9747	-0.81687	-0.02	0.12447	0.16974
				0.9748	-0.81687	-0.02	0.12447	0.16974
				0.9749	-0.81687	-0.01999	0.12447	0.16974
				0.975	-0.81687	-0.01999	0.12447	0.16974
				0.9751	-0.81687	-0.01999	0.12447	0.16974
				0.9752	-0.81687	-0.01998	0.12447	0.16974
				0.9753	-0.81687	-0.01998	0.12447	0.16974
				0.9754	-0.81687	-0.01998	0.12447	0.16974
				0.9755	-0.81687	-0.01997	0.12447	0.16974
				0.9756	-0.81687	-0.01997	0.12447	0.16974
				0.9757	-0.81687	-0.01997	0.12447	0.16974
				0.9758	-0.81687	-0.01996	0.12447	0.16974
				0.9759	-0.81687	-0.01996	0.12447	0.16974
				0.976	-0.81687	-0.01996	0.12447	0.16974
				0.9761	-0.81687	-0.01995	0.12447	0.16974
				0.9762	-0.81687	-0.01995	0.12447	0.16974
				0.9763	-0.81687	-0.01995	0.12447	0.16974
				0.9764	-0.81687	-0.01994	0.12447	0.16974
				0.9765	-0.81687	-0.01994	0.12447	0.16974
				0.9766	-0.81687	-0.01994	0.12447	0.16974
				0.9767	-0.81687	-0.01993	0.12447	0.16974
				0.9768	-0.81687	-0.01993	0.12447	0.16974
				0.9769	-0.81687	-0.01993	0.12447	0.16974
				0.977	-0.81687	-0.01992	0.12447	0.16974
				0.9771	-0.81687	-0.01992	0.12447	0.16974
				0.9772	-0.81687	-0.01992	0.12447	0.16974
				0.9773	-0.81687	-0.01991	0.12447	0.16974
				0.9774	-0.81687	-0.01991	0.12447	0.16974
				0.9775	-0.81687	-0.01991	0.12447	0.16974
				0.9776	-0.81687	-0.0199	0.12447	0.16974
				0.9777	-0.81687	-0.0199	0.12447	0.16974
				0.9778	-0.81687	-0.0199	0.12447	0.16974
				0.9779	-0.81687	-0.01989	0.12447	0.16974
				0.978	-0.81687	-0.01989	0.12447	0.16974
				0.9781	-0.81687	-0.01989	0.12447	0.16974
				0.9782	-0.81687	-0.01988	0.12447	0.16974
				0.9783	-0.81687	-0.01988	0.12447	0.16974
				0.9784	-0.81687	-0.01988	0.12447	0.16974
				0.9785	-0.81687	-0.01987	0.12447	0.16974
				0.9786	-0.81687	-0.01987	0.12447	0.16974
				0.9787	-0.81687	-0.01987	0.12447	0.16974
				0.9788	-0.81687	-0.01986	0.12447	0.16974
				0.9789	-0.81687	-0.01986	0.12447	0.16974
				0.979	-0.81687	-0.01986	0.12447	0.16974
				0.9791	-0.81687	-0.01985	0.12447	0.16974
				0.9792	-0.81687	-0.01985	0.12447	0.16974
				0.9793	-0.81687	-0.01985	0.12447	0.16974
				0.9794	-0.81687	-0.01984	0.12447	0.16974
				0.9795	-0.81687	-0.01984	0.12447	0.16974
				0.9796	-0.81687	-0.01984	0.12447	0.16974
				0.9797	-0.81687	-0.01983	0.12447	0.16974
				0.9798	-0.81687	-0.01983	0.12447	0.16974
				0.9799	-0.81687	-0.01983	0.12447	0.16974
				0.98	-0.81687	-0.01982	0.12447	0.16974
				0.9801	-0.81687	-0.01982	0.12447	0.16974
				0.9802	-0.81687	-0.01982	0.12447	0.16974
				0.9803	-0.81687	-0.01981	0.12447	0.16974
				0.9804	-0.81687	-0.01981	0.12447	0.16974
				0.9805	-0.81687	-0.01981	0.12447	0.16974
				0.9806	-0.81687	-0.0198	0.12447	0.16974
				0.9807	-0.81687	-0.0198	0.12447	0.16974
				0.9808	-0.81687	-0.0198	0.12447	0.16974
				0.9809	-0.81687	-0.01979	0.12447	0.16974
				0.981	-0.81687	-0.01979	0.12447	0.16974
				0.9811	-0.81687	-0.01979	0.12447	0.16974
				0.9812	-0.81687	-0.01978	0.12447	0.16974
				0.9813	-0.81687	-0.01978	0.12447	0.16974
				0.9814	-0.81687	-0.01978	0.12447	0.16974
				0.9815	-0.81687	-0.01977	0.12447	0.16974
				0.9816	-0.81687	-0.01977	0.12447	0.16974
				0.9817	-0.81687	-0.01977	0.12447	0.16974
				0.9818	-0.81687	-0.01976	0.12447	0.16974
				0.9819	-0.81687	-0.01976	0.12447	0.16974
				0.982	-0.81687	-0.01976	0.12447	0.16974
				0.9821	-0.81687	-0.01975	0.12447	0.16974
				0.9822	-0.81687	-0.01975	0.12447	0.16974
				0.9823	-0.81687	-0.01975	0.12447	0.16974
				0.9824	-0.81687	-0.01974	0.12447	0.16974
				0.9825	-0.81687	-0.01974	0.12447	0.16974
				0.9826	-0.81687	-0.01974	0.12447	0.16974
				0.9827	-0.81687	-0.01973	0.12447	0.16974
				0.9828	-0.81687	-0.01973	0.12447	0.16974
				0.9829	-0.81687	-0.01973	0.12447	0.16974
				0.983	-0.81687	-0.01972	0.12447	0.16974
				0.9831	-0.81687	-0.01972	0.12447	0.16974
				0.9832	-0.81687	-0.01972	0.12447	0.16974
				0.9833	-0.81687	-0.01971	0.12447	0.16974
				0.9834	-0.81687	-0.01971	0.12447	0.16974
				0.9835	-0.81687	-0.01971	0.12447	0.16974
				0.9836	-0.81687	-0.0197	0.12447	0.16974
				0.9837	-0.81687	-0.0197	0.12447	0.16974
				0.9838	-0.81687	-0.0197	0.12447	0.16974
				0.9839	-0.81687	-0.0197	0.12447	0.16974
				0.984	-0.81687	-0.01969	0.12447	0.16974
				0.9841	-0.81687	-0.01969	0.12447	0.16974
				0.9842	-0.81687	-0.01969	0.12447	0.16974
				0.9843	-0.81687	-0.01968	0.12447	0.16974
				0.9844	-0.81687	-0.01968	0.12447	0.16974
				0.9845	-0.81687	-0.01968	0.12447	0.16974
				0.9846	-0.81687	-0.01967	0.12447	0.16974
				0.9847	-0.81687	-0.01967	0.12447	0.16974
				0.9848	-0.81687	-0.01967	0.12447	0.16974
				0.9849	-0.81687	-0.01966	0.12447	0.16974
				0.985	-0.81687	-0.01966	0.12447	0.16974
				0.9851	-0.81687	-0.01966	0.12447	0.16974
				0.9852	-0.81687	-0.01965	0.12447	0.16974
				0.9853	-0.81687	-0.01965	0.12447	0.16974
				0.9854	-0.81687	-0.01965	0.12447	0.16974
				0.9855	-0.81687	-0.01964	0.12447	0.16974
				0.9856	-0.81687	-0.01964	0.12447	0.16974
				0.9857	-0.81687	-0.01964	0.12447	0.16974
				0.9858	-0.81687	-0.01963	0.12447	0.16974
				0.9859	-0.81687	-0.01963	0.12447	0.16974
				0.986	-0.81687	-0.01963	0.12447	0.16974
				0.9861	-0.81687	-0.01962	0.12447	0.16974
				0.9862	-0.81687	-0.01962	0.12447	0.16974
				0.9863	-0.81687	-0.01962	0.12447	0.16974
				0.9864	-0.81687	-0.01961	0.12447	0.16974
				0.9865	-0.81687	-0.01961	0.12447	0.16974
				0.9866	-0.81687	-0.01961	0.12447	0.16974
				0.9867	-0.81687	-0.0196	0.12447	0.16974
				0.9868	-0.81687	-0.0196	0.12447	0.16974
				0.9869	-0.81687	-0.0196	0.12447	0.16974
				0.987	-0.81687	-0.01959	0.12447	0.16974
				0.9871	-0.81687	-0.01959	0.12447	0.16974
				0.9872	-0.81687	-0.01959	0.12447	0.16974
				0.9873	-0.81687	-0.01959	0.12447	0.16974
				0.9874	-0.81687	-0.01958	0.12447	0.16974
				0.9875	-0.81687	-0.01958	0.12447	0.16974
				0.9876	-0.81687	-0.01958	0.12447	0.16974
				0.9877	-0.81687	-0.01957	0.12447	0.16974
				0.9878	-0.81687	-0.01957	0.12447	0.16974
				0.9879	-0.81687	-0.01957	0.12447	0.16974
				0.988	-0.81687	-0.01956	0.12447	0.16974
				0.9881	-0.81687	-0.01956	0.12447	0.16974
				0.9882	-0.81687	-0.01956	0.12447	0.16974
				0.9883	-0.81687	-0.01955	0.12447	0.16974
				0.9884	-0.81687	-0.01955	0.12447	0.16974
				0.9885	-0.81687	-0.01955	0.12447	0.16974
				0.9886	-0.81687	-0.01954	0.12447	0.16974
				0.9887	-0.81687	-0.01954	0.12447	0.16974
				0.9888	-0.81687	-0.01954	0.12447	0.16974
				0.9889	-0.81687	-0.01953	0.12447	0.16974
				0.989	-0.81687	-0.01953	0.12447	0.16974
				0.9891	-0.81687	-0.01953	0.12447	0.16974
				0.9892	-0.81687	-0.01953	0.12447	0.16974
				0.9893	-0.81687	-0.01952	0.12447	0.16974
				0.9894	-0.81687	-0.01952	0.12447	0.16974
				0.9895	-0.81687	-0.01952	0.12447	0.16974
				0.9896	-0.81686	-0.01951	0.12447	0.16974
				0.9897	-0.81686	-0.01951	0.12447	0.16974
				0.9898	-0.81686	-0.01951	0.12447	0.16974
				0.9899	-0.81686	-0.0195	0.12447	0.16974
				0.99	-0.81686	-0.0195	0.12447	0.16974
				0.9901	-0.81686	-0.0195	0.12447	0.16974
				0.9902	-0.81686	-0.01949	0.12447	0.16974
				0.9903	-0.81686	-0.01949	0.12447	0.16974
				0.9904	-0.81686	-0.01949	0.12447	0.16974
				0.9905	-0.81686	-0.01948	0.12447	0.16974
				0.9906	-0.81686	-0.01948	0.12447	0.16974
				0.9907	-0.81686	-0.01948	0.12447	0.16974
				0.9908	-0.81686	-0.01948	0.12447	0.16974
				0.9909	-0.81686	-0.01947	0.12447	0.16974
				0.991	-0.81686	-0.01947	0.12447	0.16974
				0.9911	-0.81686	-0.01947	0.12447	0.16974
				0.9912	-0.81686	-0.01946	0.12447	0.16974
				0.9913	-0.81686	-0.01946	0.12447	0.16974
				0.9914	-0.81686	-0.01946	0.12447	0.16974
				0.9915	-0.81686	-0.01945	0.12447	0.16974
				0.9916	-0.81686	-0.01945	0.12447	0.16974
[truncated: 2,139 more rows]

## Sheet: Figure 6
	Figure 6
	Figure 6a	Potential (V vs PZC)			Figure 6b	Electric field strength in Stern layer (V nm-1)
	Distance from OHP (nm)	ρP = 0	ρP = +300		Potential (V vs SHE)	ρP = -100	ρP = 0	ρP = +100	ρP = +300	With K+ no polymer
	-0.4	-1.25	-1.25		-0.55	-0.10975	-5.8749e-08	0.11033	0.1826	-7.2732e-09
	0	-1.05675	-0.80515		-0.6	-0.07036	0.01535	0.1447	0.23075	0.02818
	0.1	-1.02015	-0.7183		-0.65	-0.02598	0.03806	0.17517	0.27533	0.0638
	0.2	-0.98767	-0.63569		-0.7	0.02204	0.07165	0.20291	0.31664	0.10891
	0.3	-0.95924	-0.55731		-0.75	0.07124	0.11411	0.2292	0.35513	0.16108
	0.4	-0.93478	-0.48317		-0.8	0.11895	0.16064	0.25389	0.39123	0.21682
	0.5	-0.91405	-0.41326		-0.85	0.16329	0.20698	0.27551	0.42527	0.27324
	0.6	-0.89667	-0.34759		-0.9	0.20342	0.25042	0.29498	0.45756	0.32838
	0.7	-0.88216	-0.28616		-0.95	0.2392	0.28939	0.31333	0.48838	0.3811
	0.8	-0.86997	-0.22896		-1	0.27046	0.3225	0.33091	0.5179	0.43081
	0.9	-0.85963	-0.176		-1.05	0.29657	0.34815	0.34781	0.54628	0.47717
	1	-0.85074	-0.12728		-1.1	0.31639	0.36524	0.3641	0.57365	0.52003
	1.1	-0.84299	-0.08279		-1.15	0.32928	0.3747	0.37985	0.60009	0.55981
	1.2	-0.83616	-0.04254		-1.2	0.33622	0.37922	0.3951	0.6257	0.59764
	1.3	-0.83005	-0.00652		-1.25	0.3394	0.3813	0.40989	0.65056	0.63457
	1.4	-0.82455	0.02528		-1.3	0.34075	0.38237	0.42426	0.67472	0.67086
	1.5	-0.81955	0.05289		-1.35	0.34134	0.38307	0.43824	0.69824	0.70643
	1.6	-0.81497	0.07639		-1.4	0.34165	0.3836	0.45186	0.72117	0.74114
	1.7	-0.81074	0.09595		-1.45	0.34184	0.38406	0.46515	0.74356	0.77497
	1.8	-0.80683	0.11188		-1.5	0.34199	0.38447	0.47813	0.76543	0.8079
	1.9	-0.80318	0.12461		-1.55	0.34212	0.38486	0.49081	0.78682	0.83999
	2	-0.79976	0.13463		-1.6	0.34224	0.38522	0.50322	0.80777	0.87127
					-1.65	0.34235	0.38556	0.51537	0.82829	0.90181
					-1.7	0.34245	0.38589	0.52728	0.84842	0.93164
					-1.75	0.34255	0.3862	0.53897	0.86817	0.96082
					-1.8	0.34264	0.38651	0.55043	0.88757	0.98938
					-1.85	0.34273	0.3868	0.5617	0.90664	1.0174
					-1.9	0.34282	0.38709	0.57276	0.92538	1.0448
